# Supplementary material for: Correlation Between Gut Microbiota and Plasma Metabolites in a Mouse Model for Post-Traumatic Stress Disorder
Source: Metabolites. 2026 Mar 28;16(4):222. doi: 10.3390/metabo16040222 (PMC13118251; doi:10.3390/metabo16040222)
Supplement: Supplementary file 1 [file metabolites-16-00222-s001.zip]

Archive with 2 entries (2 files):
- metabolites-4183658-supplementary.pdf
- Supplementary Table-revised version.xlsx
