# Supplementary material for: Correlation Between Gut Microbiota and Plasma Metabolites in a Mouse Model for Post-Traumatic Stress Disorder
Source: Metabolites. 2026 Mar 28;16(4):222. doi: 10.3390/metabo16040222 (PMC13118251; doi:10.3390/metabo16040222)
Supplement: Supplementary file 1 [file metabolites-16-00222-s001.zip › Supplementary Table-revised version.xlsx]

## Sheet: Supplementary Table S1
ID	m/z	rt(s)	Name	Level	adduct	score	HMDB	KEGG	SuperClass	Class	SubClass	c-1	c-2	c-3	c-4	c-5	p-1	p-2	p-3	p-4	p-5	Average_PTSD	Average_Control	Fold change	P-value	Adj. P-value	VIP
M390T42	390.35622	42.1690	N-octanoylsphingosine	level 2	[M+H-2H2O]+	0.797534700779868			Lipids and lipid-like molecules	Sphingolipids	Ceramides	72169.5	69175.1	66240.7	68863.5	66852.5	62.527	79.3506	292.581	160.815	208.905	68660.2	160.836	426.897	3.22772e-12	3.79902e-09	0.564865
M184T44	184.05911	44.2890	4-pyridoxic acid	level 1	[M+H]+	0.987928001812358	HMDB0000017	C00847	Organoheterocyclic compounds	Pyridines and derivatives	Pyridinecarboxylic acids and derivatives	413856	394863	374664	402349	388765	18335.1	10506.6	5378.94	5934.16	6242.53	394900	9279.46	42.5563	1.31396e-11	7.73265e-09	1.34032
M153T305	153.06227	304.5620	Pentostatin	level 2	[M+H-C5H8O3]+	0.859210074179474	HMDB0014692	C02267				183344	192007	174558	179578	194282	37019.8	34371.6	32889.6	22670.9	35767.6	184754	32543.9	5.67706	6.53258e-10	2.56295e-07	0.840929
M743T256	743.21933	255.9860	Cyanidin-3-o-sambubioside-5-o-glucoside	level 2	[M]+	0.952577932298346			Phenylpropanoids and polyketides	Flavonoids	Flavonoid glycosides	6478.49	7566.96	7120.63	6741.84	6941.15	181.897	159.002	135.424	62.5446	592.035	6969.81	226.181	30.8153	8.27291e-10	2.43431e-07	0.177133
M785T107	784.58365	106.7800	Arachidonoylthiophosphorylcholine	level 2	[M+H]+	0.987942257321007			Organic nitrogen compounds	Organonitrogen compounds	Quaternary ammonium salts	1.93711e+06	2.07938e+06	2.37499e+06	2.21005e+06	2.13272e+06	2025.3	1851.66	1330.63	1980.39	2322.61	2.14685e+06	1902.12	1128.66	1.82273e-09	4.2907e-07	3.15784
M391T350	390.99247	349.5500	1-.beta.-d-arabinofuranosyluracil 5'-monophosphate	level 2	[M-2H+3Na]+	0.922875996391956			Nucleosides, nucleotides, and analogues	Pyrimidine nucleotides	Pyrimidine ribonucleotides	112957	125186	121005	120393	119784	15528.8	11188.2	16926.7	10145.5	31081.1	119865	16974	7.06167	8.80114e-09	1.72649e-06	0.691302
M569T34_1	568.56399	34.4190	N-stearoylsphinganine	level 2	[M+H]+	0.921843574058971	HMDB0011761		Lipids and lipid-like molecules	Sphingolipids	Ceramides	225610	233868	214017	211847	209497	66843.2	64403.2	56416.5	67922	82398	218968	67596.6	3.23933	9.22788e-09	1.5516e-06	0.838345
M359T454	359.15180	454.3730	(-)-riboflavin	level 1	[M+H-H2O]+	0.90613601270694	HMDB0000244	C00255	Organoheterocyclic compounds	Pteridines and derivatives	Alloxazines and isoalloxazines	2274.08	3274.64	4531.12	3998.22	2291.88	21885.9	22611.5	22130.4	19613.5	23434.1	3273.99	21935.1	0.149258	1.00434e-08	1.47764e-06	0.294245
M568T185_2	568.33849	185.3905	1-Stearoyl-2-hydroxy-sn-glycero-3-phosphocholine	level 1	(M-H+2Na)+	0.9847						1.39286e+07	1.45151e+07	1.23218e+07	1.29034e+07	1.25305e+07	2.48729e+06	2.24563e+06	2.57559e+06	2.20382e+06	3.26432e+06	1.32399e+07	2.55533e+06	5.18128	1.31926e-08	1.7253e-06	7.04406
M149T255	149.05842	255.2700	Trans-cinnamic acid	level 2	[M+H]+	0.953410787174844	HMDB0000930	C00423	Phenylpropanoids and polyketides	Cinnamic acids and derivatives	Cinnamic acids	107843	116501	118990	111859	114687	29082.9	23036.7	21887.7	20932.3	38668.4	113976	26721.6	4.26531	1.4512e-08	1.70806e-06	0.635884
M103T255_2	103.05305	255.2370	Phenylacetaldehyde	level 2	[M+H-H2O]+	0.952734088138118	HMDB0006236	C00601	Benzenoids	Benzene and substituted derivatives	Phenylacetaldehydes	282906	318383	322203	301500	298985	80696	68028.5	62177.2	53761	99489.5	304795	72830.4	4.185	2.13945e-08	2.28921e-06	1.03744
M502T190	502.32660	190.2040	1-(1z-hexadecenyl)-sn-glycero-3-phosphocholine	level 2	[M+Na]+	0.975559298486473	HMDB0010407		Lipids and lipid-like molecules	Glycerophospholipids	Glycerophosphocholines	393602	471645	425072	396683	460599	85817.7	70585.1	77788.6	71014.4	85307.4	429520	78102.6	5.49943	2.31243e-08	2.26811e-06	1.27585
M811T76	810.67867	76.4090	N-(15Z-Tetracosenoyl)-1-.beta.-galactosylsphing-4-enine	level 1	(M+H)+	0.94						1165.48	909.81	1073.73	623.871	518.772	8440.59	9113.81	7407.62	7557.68	8681.29	858.334	8240.2	0.104164	2.7725e-08	2.51018e-06	0.185001
M130T252	130.04850	251.9140	O-acetyl-l-serine	level 1	[M+H-H2O]+	0.99120280771669	HMDB0003011	C00979	Organic acids and derivatives	Carboxylic acids and derivatives	Amino acids, peptides, and analogues	107098	110274	108023	117676	107580	42991.2	45946.1	47531.3	36338.1	51285.6	110130	44818.5	2.45725	3.34234e-08	2.80996e-06	0.551247
M166T255	166.08512	255.2610	DL-phenylalanine	level 1	[M+H]+	0.996283954117944		C02057	Organic acids and derivatives	Carboxylic acids and derivatives	Amino acids, peptides, and analogues	2.37646e+06	2.67662e+06	2.76778e+06	2.53032e+06	2.47496e+06	641193	517061	473587	386603	782279	2.56523e+06	560145	4.57958	3.52948e-08	2.76947e-06	3.04873
M207T228	207.11209	228.0410	Ser-Thr	level 1	[M+H]+	0.785006147736748			Organic acids and derivatives	Carboxylic acids and derivatives	Amino acids, peptides, and analogues	6.22349e+06	6.25757e+06	6.25536e+06	6.63141e+06	6.60845e+06	3.10764e+06	2.76161e+06	2.99437e+06	2.38896e+06	3.20964e+06	6.39526e+06	2.89244e+06	2.21102	3.66473e-08	2.69587e-06	4.03513
M174T501	174.12232	500.8760	Meperidine	level 1	[M+H-C3H6O2]+	0.996028978187872	HMDB0014597	C07128	Organoheterocyclic compounds	Piperidines	Phenylpiperidines	666717	704013	650313	722808	770272	99277.9	215391	206722	146732	144745	702824	162574	4.32312	9.94788e-08	6.88744e-06	1.57713
M845T101	844.52330	101.0915	Scytophycin e	level 2	[M+Na]+	0.904036368686063			Lipids and lipid-like molecules	Prenol lipids	Terpene lactones	39387.5	31393.3	28380.4	33645.6	34562	808.133	1012.03	918.364	1406.31	1370.88	33473.7	1103.14	30.3439	1.05279e-07	6.88405e-06	0.387224
M357T261	357.10810	261.2460	Pioglitazone	level 2	[M+H]+	0.852187989584628	HMDB0015264	C07675				10130.5	9125.53	9656.05	10719	10847.1	2317.21	934.511	1139.59	909.768	2629.99	10095.6	1586.21	6.36462	1.2245e-07	7.58549e-06	0.198664
M835T91	834.59925	91.1240	1-stearoyl-2-docosahexaenoyl-sn-glycero-3-phosphocholine	level 2	[M+H]+	0.970676158116376	HMDB0008057		Lipids and lipid-like molecules	Glycerophospholipids	Glycerophosphocholines	1.05011e+06	1.02795e+06	1.13514e+06	1.38562e+06	1.07344e+06	2491.06	2179.87	2165.05	2786.49	2869.09	1.13445e+06	2498.31	454.088	1.24878e-07	7.34907e-06	2.2914
M254T203	254.11624	203.1190	Normorphine	level 1	[M+H-H2O]+	0.991430648221051		C11785	Alkaloids and derivatives	Morphinans		6868.06	6947.54	7179.94	6270	6733.66	2837.56	2439.62	2864.63	2112.66	3218.72	6799.84	2694.64	2.52347	1.54227e-07	8.64405e-06	0.137587
M362T43	362.32539	42.7440	(r)-(+)-arachidonyl-1'-hydroxy-2'-propylamide	level 2	[M+H]+	0.747987483057884			Lipids and lipid-like molecules	Fatty Acyls	Fatty amides	549401	695565	788513	606339	665187	8429.61	7120.51	9339.78	10521.7	8605.6	661001	8803.45	75.0843	2.25029e-07	1.2039e-05	1.73564
M104T164	104.10597	163.8265	Choline	level 1	[M]+	0.859991883882927	HMDB0000097	C00114	Organic nitrogen compounds	Organonitrogen compounds	Quaternary ammonium salts	81759.3	79479	66516.9	95921	82418.1	6731.08	6277.51	7767.67	9837.7	6658.06	81218.9	7454.4	10.8954	2.79803e-07	1.43186e-05	0.583288
M249T307	249.02388	307.1750	D-glucarate	level 1	[M+K]+	0.994529868494113	HMDB0000663	C00818	Organic oxygen compounds	Organooxygen compounds	Carbohydrates and carbohydrate conjugates	18093.8	17712.1	14108.4	14594.4	16997.3	4225.3	2825.59	3276.72	3135	3278.22	16301.2	3348.17	4.86869	3.46258e-07	1.69811e-05	0.244099
M130T422	130.04880	422.0055	Goitrin	level 2	[M+H]+	0.873941241552623		C16817	Organoheterocyclic compounds	Azolidines	Oxazolidines	228731	239509	220161	208956	229039	123742	107952	103331	107232	131377	225279	114727	1.96362	4.21159e-07	1.98282e-05	0.713663
M713T382	713.17764	381.6830	Sulindac	level 1	[2M+H]+	0.758758018241972	HMDB0014743	C01531	Benzenoids	Indenes and isoindenes		13282.8	12378.9	12263.3	15171.5	12769.9	2725.26	1352.89	4420.26	2495.05	2851.3	13173.3	2768.95	4.75749	5.28895e-07	2.39426e-05	0.219539
M522T188_2	522.35339	188.4410	1-oleoyl-sn-glycero-3-phosphocholine	level 1	[M+H]+	0.982670697140342	HMDB0002815		Lipids and lipid-like molecules	Glycerophospholipids	Glycerophosphocholines	2.42999e+07	2.89822e+07	2.87196e+07	3.31487e+07	2.51922e+07	4.94106e+06	3.65706e+06	6.10911e+06	4.24324e+06	3.97718e+06	2.80685e+07	4.58553e+06	6.12111	5.34452e-07	2.32981e-05	10.4306
M228T465	228.13316	465.3475	Traumatic Acid	level 1	M+	0.6031	HMDB0000933	C16308	Lipids and lipid-like molecules	Fatty Acyls	Fatty acids and conjugates	9821.15	10640	10411.9	9825.69	11303	4411.24	4907.19	3968.01	3519.88	5260.01	10400.3	4413.27	2.35661	5.51483e-07	2.3182e-05	0.165595
M376T36	376.25824	35.7320	Pipamperone	level 2	[M+H]+	0.971823191734038			Organic oxygen compounds	Organooxygen compounds	Carbonyl compounds	277787	268879	242776	238467	215042	66861.4	68015.8	74375.6	74353.8	94938	248590	75708.9	3.2835	6.46286e-07	2.62303e-05	0.89293
M188T344_2	188.10176	343.7320	L-Glutamine	level 1	(M+CH3CN+H)+	0.9956	HMDB0000641	C00064	Organic acids and derivatives	Carboxylic acids and derivatives	"Amino acids, peptides, and analogues"	207825	140519	147820	209281	264346	1.23456e+06	1.37153e+06	1.65481e+06	1.3809e+06	1.1951e+06	193958	1.36738e+06	0.141847	6.57121e-07	2.5781e-05	2.32125
M318T421	318.12839	421.4040	N-acetylglucosaminylasparagine	level 1	[M+H-H2O]+	0.8357804742464			Organic acids and derivatives	Carboxylic acids and derivatives	Amino acids, peptides, and analogues	39868.3	46636.1	49349.7	47673.3	46369.6	20140.1	21443.2	23995.2	21070.7	23815.2	45979.4	22092.9	2.08118	9.47459e-07	3.59729e-05	0.332273
M366T289	366.13820	289.1655	Lewis a trisaccharide	level 2	[M+H-C6H12O5]+	0.728505022827438	HMDB0006582		Lipids and lipid-like molecules	Fatty Acyls	Fatty acyl glycosides	4440.06	5891.63	5588.54	5215.75	5394.94	1929.32	1613.2	1573.84	1772.83	2147.22	5306.18	1807.28	2.936	1.05446e-06	3.87844e-05	0.127184
M302T65	302.30506	64.9185	Pro-Trp	level 1	[M+H]+	0.977736722775023	HMDB0000269	C00836	Organic nitrogen compounds	Organonitrogen compounds	Amines	2.62833e+06	2.77566e+06	2.56063e+06	2.56823e+06	2.65237e+06	1.65806e+06	1.55186e+06	1.49481e+06	1.4205e+06	1.82764e+06	2.63704e+06	1.59057e+06	1.65792	1.19188e-06	4.25104e-05	2.19873
M300T38	300.28861	37.7190	Sphingosine	level 1	[M+H]+	0.905633642131958	HMDB0000252	C00319	Organic nitrogen compounds	Organonitrogen compounds	Amines	39372.5	40930.6	36761.2	40351	37635.4	17171	22376.8	17491.2	17967	23034.3	39010.1	19608.1	1.98949	1.21671e-06	4.21195e-05	0.298643
M646T185	646.31446	184.5750	Aconitine	level 2	[M+H]+	0.71063297046958		C06091	Lipids and lipid-like molecules	Prenol lipids	Diterpenoids	32129.3	35946.8	29940.1	28670	26728.5	9787.23	4437.3	7540.15	4839.4	7434.79	30682.9	6807.78	4.50704	1.29179e-06	4.34411e-05	0.331868
M844T32	843.53818	32.3610	Spiramycin	level 2	[M+H]+	0.915514335110645		C01754	Organic oxygen compounds	Organooxygen compounds	Carbohydrates and carbohydrate conjugates	14088.4	13042.9	16211.5	15784.9	13226.9	6087.74	4973.37	4179.78	5339.28	5442.44	14470.9	5204.52	2.78045	1.29286e-06	4.22694e-05	0.205906
M552T159	552.39950	159.1850	1-octadecyl-2-acetyl-sn-glycero-3-phosphocholine	level 2	[M+H]+	0.999073844357348			Lipids and lipid-like molecules	Glycerophospholipids	Glycerophosphocholines	240114	233120	286320	352625	309064	413.084	914.873	714.465	903.761	725.833	284248	734.403	387.047	1.33252e-06	4.23886e-05	1.14637
M313T34	313.27271	34.4100	1-palmitoylglycerol	level 1	[M+H-H2O]+	0.926190201581306			Lipids and lipid-like molecules	Glycerolipids	Monoradylglycerols	1.70914e+06	1.5692e+06	1.53183e+06	1.71298e+06	1.60406e+06	743010	737622	474269	713337	859246	1.62544e+06	705497	2.30397	1.47922e-06	4.58169e-05	2.05287
M149T228	149.05835	228.0315	trans-cinnamate	level 1	[M+H]+	0.818048669061315	HMDB0000930	C10438	Phenylpropanoids and polyketides	Cinnamic acids and derivatives	Cinnamic acids	28220.7	28811.5	25261	32509	31173.9	13226.4	11732	13794.3	12191	13562.3	29195.2	12901.2	2.26298	1.69705e-06	5.12162e-05	0.27401
M328T37	328.31989	37.0515	D-erythro-sphingosine c-20	level 2	[M+H]+	0.814649767835209			Organic nitrogen compounds	Organonitrogen compounds	Amines	21600.9	21733	20353.9	24042.8	23286.8	11798.9	10248.9	9995.71	10668.4	13302.5	22203.5	11202.9	1.98194	1.76767e-06	5.20136e-05	0.224998
M468T195	468.30784	194.9640	1-myristoyl-sn-glycero-3-phosphocholine	level 1	[M+H]+	0.996019904877811	HMDB0010379		Lipids and lipid-like molecules	Glycerophospholipids	Glycerophosphocholines	353350	420614	412161	348944	291015	75676.1	52193	77202.1	48989.1	71984.5	365217	65209	5.60071	1.78584e-06	5.12666e-05	1.17477
M704T177	703.57366	176.9320	Palmitoyl sphingomyelin	level 2	[M+H]+	0.996817403100174	HMDB0061712		Lipids and lipid-like molecules	Sphingolipids	Phosphosphingolipids	1.2132e+07	1.17485e+07	1.11026e+07	1.22157e+07	1.14622e+07	6.41055e+06	6.04192e+06	5.60975e+06	5.63382e+06	7.75402e+06	1.17322e+07	6.29001e+06	1.86521	1.88291e-06	5.27662e-05	5.016
M930T60	929.51028	59.5495	Soyasapogenol b base + o-hexa-hex-pen	level 2	[M+H]+	0.701176812360718			Lipids and lipid-like molecules	Prenol lipids	Terpene glycosides	2812.53	2324.84	2367.99	2073.62	2492.42	641.386	687.836	714.731	1003.87	564.149	2414.28	722.394	3.34206	2.25728e-06	6.17864e-05	0.0883395
M286T37	286.27321	37.0515	Heptadecasphing-4-enine	level 2	[M+H]+	0.847458393272012			Organic nitrogen compounds	Organonitrogen compounds	Amines	35424	36816.9	39767.4	38177.5	34054.4	19250.5	17948.2	16951.5	17667	23406.1	36848.1	19044.6	1.93483	2.67714e-06	7.16135e-05	0.285143
M749T255	749.23632	255.4065	N-succinyl-5-aminoimidazole-4-carboxamide ribose	level 2	[2M+H]+	0.817803281982846			Nucleosides, nucleotides, and analogues	Imidazole ribonucleosides and ribonucleotides	1-ribosyl-imidazolecarboxamides	3572.1	4382.51	4360.36	3427.57	2732.55	107.711	67.2946	11.5797	26.909	255.514	3695.02	93.8017	39.3918	2.99387e-06	7.83063e-05	0.128634
M513T34	512.50214	34.3905	N-myristoylsphinganine	level 2	[M+H]+	0.934387335593932	HMDB0011759		Lipids and lipid-like molecules	Sphingolipids	Ceramides	818514	751447	627842	590309	726579	214732	199244	187924	197746	259934	702938	211916	3.31706	3.41254e-06	8.73165e-05	1.50005
M318T443_1	318.12840	442.8380	gamma-L-Glutamyl-L-glutamic acid	level 1	(M+CH3CN+H)+	0.7145	HMDB0011737	C05282	Organic acids and derivatives	Carboxylic acids and derivatives	"Amino acids, peptides, and analogues"	33291.6	38827.4	36711.1	40813.2	36009.7	11833.6	10157.9	16530.6	16661	18053.1	37130.6	14647.2	2.53499	3.50075e-06	8.76678e-05	0.321503
M619T32	619.28853	32.3800	Salannin	level 2	[M+Na]+	0.98235151858475		C08780	Lipids and lipid-like molecules	Prenol lipids	Triterpenoids	38732.5	41116	48348.2	46454.9	37280.9	18865.8	18592.7	14322.1	15592.7	17151.8	42386.5	16905	2.50733	4.28922e-06	0.000105175	0.340168
M936T255	935.51648	254.9680	Soyasaponin ii	level 2	[M+Na]+	0.71488392009345		C12081	Lipids and lipid-like molecules	Prenol lipids	Terpene glycosides	903.633	817.625	999.265	1033.44	1134.77	170.962	90.4164	177.929	66.5105	355.608	977.747	172.285	5.67517	4.70748e-06	0.000113076	0.0607759
M134T65	134.07988	65.4550	O-t-butyl-l-threonine methyl ester	level 2	[M+H-C4H8]+	0.924132489899168			Organic acids and derivatives	Carboxylic acids and derivatives	Amino acids, peptides, and analogues	12231.6	14763.4	17323.4	14277.6	13052.8	3507.99	4083.06	3640.21	2227.57	5072.78	14329.8	3706.32	3.8663	4.83378e-06	0.000113787	0.219858
M357T530	357.24831	530.4080	Arachidonyl trifluoromethyl ketone	level 2	[M+H]+	0.841553301301489		C01397	Organic oxygen compounds	Organooxygen compounds	Carbonyl compounds	6319.41	5333.9	5756.48	6325.43	5728.48	2441.89	2757.71	1703.6	1199.22	2617.25	5892.74	2143.93	2.74856	5.49735e-06	0.00012687	0.131323
M511T291	511.04808	290.6580	Flufenoxuron	level 2	[M+Na]+	0.78069333853011		C18430	Benzenoids	Benzene and substituted derivatives	N-phenylureas	8717.44	8125.48	7750.97	7586.09	8178.66	14365.7	18564.8	16419.5	14823.3	16146	8071.73	16063.8	0.502478	5.87729e-06	0.00013303	0.190374
M332T443	332.18054	442.8545	Lys-Trp	level 1	M+	0.6494						8002.25	9318.27	8697.31	9602.83	7577.64	3804.68	1897.36	3875.71	2735.6	3172.71	8639.66	3097.21	2.7895	6.03355e-06	0.00013399	0.159347
M191T252	191.08424	251.5770	Thr-Ala	level 1	[M+H]+	0.732933788747391			Organic acids and derivatives	Carboxylic acids and derivatives	Amino acids, peptides, and analogues	2.30579e+06	2.15521e+06	1.69011e+06	2.09125e+06	2.46534e+06	491242	723260	357618	440255	760761	2.14154e+06	554627	3.86123	6.30367e-06	0.000137397	2.67766
M476T193	476.31122	192.7775	D-leucinamide, n-[(phenylmethoxy)carbonyl]-l-leucyl-n-[(1s)-1-formyl-3-methylbutyl]-	level 2	[M+H]+	0.923125603708951			Organic acids and derivatives	Carboxylic acids and derivatives	Amino acids, peptides, and analogues	37330	37692.8	35764.5	33225.5	23172.2	5709.35	3254.65	7437.3	3492.46	3096.54	33437	4598.06	7.27198	7.11599e-06	0.000152282	0.361959
M168T332	168.07536	331.5510	4-hydroxy-l-phenylglycine	level 2	[M+H]+	0.73291676239333		C03493	Organic acids and derivatives	Carboxylic acids and derivatives	Amino acids, peptides, and analogues	14809.6	18646.1	16856.4	15360	15883.5	5982.96	7678.09	6698.38	8187.32	9042	16311.1	7517.75	2.16968	7.41575e-06	0.000155863	0.200465
M180T362_2	180.07594	361.7680	N-Acetyl-L-Histidine	level 2	(M+H-H2O)+	0.8325						343098	322712	294926	380862	371980	117644	158801	171377	143549	172285	342716	152731	2.24391	7.88562e-06	0.000162831	0.930077
M203T496	203.14907	496.4970	Ng,ng-dimethyl-l-arginine	level 2	[M+H]+	0.988180697826385	HMDB0001539	C03626	Organic acids and derivatives	Carboxylic acids and derivatives	Amino acids, peptides, and analogues	279744	251592	296508	251886	234036	80073	127289	90301.5	74891.2	129438	262753	100398	2.6171	8.22474e-06	0.000166905	0.858219
M110T362	110.07009	361.7680	N-.alpha.-(tert-butoxycarbonyl)-l-histidine	level 2	[M+H-C6H10O4]+	0.862933874862727			Organic acids and derivatives	Carboxylic acids and derivatives	Amino acids, peptides, and analogues	188607	167458	152415	191901	193724	66630.9	88045.7	93039.5	84123.9	91189.3	178821	84605.9	2.11358	8.30547e-06	0.000165687	0.653453
M681T240	681.23012	239.5915	G0	level 2	[M+2Na]2+	0.795725406724265			Organic oxygen compounds	Organooxygen compounds	Carbohydrates and carbohydrate conjugates	1914.15	1963.29	2002.57	2263.98	1926.66	1093.23	519.596	898.919	663.188	914.572	2014.13	817.901	2.46256	8.62611e-06	0.000169216	0.0740901
M152T362	152.08066	361.7025	Isoprocarb	level 2	[M+H-C3H6]+	0.905003090727841	HMDB0031797	C18418	Benzenoids	Benzene and substituted derivatives	Cumenes	119396	116965	101502	132579	130860	41840.5	55414.2	62014.7	49940.7	59983.7	120260	53838.7	2.23371	8.90607e-06	0.000171843	0.549135
M178T277	178.08525	276.6240	D-glucosaminic acid	level 2	[M+H-H2O]+	0.973306628661192		C03752	Organic acids and derivatives	Carboxylic acids and derivatives	Amino acids, peptides, and analogues	7597.06	6303.58	7721.8	7284.43	7452.28	3240.84	2071.66	4190.09	3131.7	3282.49	7271.83	3183.36	2.28433	1.05454e-05	0.000200193	0.136512
M502T192	502.29103	191.7585	Alanine conjugated cholic acid	level 2	[M+Na]+	0.93334067437231			Lipids and lipid-like molecules	Steroids and steroid derivatives	Bile acids, alcohols and derivatives	332909	436848	450321	368146	390824	143208	76643	119232	133584	179842	395809	130502	3.03298	1.08463e-05	0.000202637	1.09619
M113T306	113.06984	305.5790	Vigabatrin	level 1	[M+H-NH3]+	0.745627583016706	HMDB0015212	C07500	Organic acids and derivatives	Carboxylic acids and derivatives	Amino acids, peptides, and analogues	18109.9	16735.4	16707.4	16069.9	19261.8	8333.43	10561.5	11080.9	8584.24	10160.3	17376.9	9744.08	1.78333	1.14317e-05	0.000210236	0.184655
M246T385	246.10766	385.3675	Gly-Glu	level 1	(M+CH3CN+H)+	0.7454						245194	267693	264139	209046	237798	86882.6	95491.2	87482.2	87367.4	143305	244774	100106	2.44516	1.21516e-05	0.000220037	0.809112
M198T311	198.08665	311.1475	N-acetylhistidine	level 2	[M+H]+	0.985762135502723	HMDB0014748	C02997	Organic acids and derivatives	Carboxylic acids and derivatives	Amino acids, peptides, and analogues	591396	553697	435174	617730	582013	192008	200445	271069	227436	240212	556002	226234	2.45764	1.29928e-05	0.000231706	1.22055
M280T415	280.09118	414.6240	8-oxoerythraline	level 2	[M+H]+	0.727569666849799			Alkaloids and derivatives	Erythrina alkaloids	Erythrinanes	340349	422723	324943	361474	419278	104201	129561	183930	131202	163898	373753	142558	2.62176	1.32708e-05	0.000233131	1.02032
M152T277	152.06932	277.3430	Dl-.alpha.-phenylglycine	level 1	[M+H]+	0.81169088863183	HMDB0002210		Organic acids and derivatives	Carboxylic acids and derivatives	Amino acids, peptides, and analogues	14580.1	16669.9	19698.5	15959.2	19470.3	5388.63	5760.1	2473.6	5230.25	7415.8	17275.6	5253.68	3.28829	1.34733e-05	0.000233207	0.231734
M258T223	258.10728	223.3580	3-methylcytidine	level 1	[M+H]+	0.986915464177098						1793.2	1900.49	2414.37	2038.89	2339.14	921.35	867.076	655.947	587.831	904.68	2097.22	787.377	2.66355	1.35043e-05	0.000230356	0.0765798
M156T427	156.07613	426.9685	Histidine	level 2	[M+H]+	0.990402925227611	HMDB0000177	C00135	Organic acids and derivatives	Carboxylic acids and derivatives	Amino acids, peptides, and analogues	1.69026e+06	2.05561e+06	2.05484e+06	1.98025e+06	1.99022e+06	566124	208634	108915	745140	807662	1.95423e+06	487295	4.01037	1.35614e-05	0.000228026	2.5638
M114T305	114.05368	305.3610	Hydroxyproline	level 1	[M+H-H2O]+	0.882167718031206	HMDB0000725	C01157	Organic acids and derivatives	Carboxylic acids and derivatives	Amino acids, peptides, and analogues	98139.7	100607	88396.8	88342.7	101340	48203.2	64143.8	55550	43282.8	50748.9	95365.2	52385.7	1.82044	1.36769e-05	0.000226728	0.439656
M204T257	204.08538	256.7050	N-acetyl-d-glucosamine	level 1	[M+H-H2O]+	0.914272627320338	HMDB0000215	C00140	Organic oxygen compounds	Organooxygen compounds	Carbohydrates and carbohydrate conjugates	17352.1	21340.7	23116.7	23589.8	25038.4	9704.75	6938.45	9797.16	6172.68	6787.22	22087.5	7880.05	2.80297	1.49362e-05	0.000244165	0.255047
M167T132	167.09151	132.2830	Bendiocarb	level 2	[M+H-C2H3NO]+	0.958459491183511		C14433				76039	100690	87638.7	87243	110295	29885	40637.2	32131.3	22865.5	19863	92381.2	29076.4	3.17719	1.74203e-05	0.000280872	0.534203
M190T377	190.11744	377.1400	L-homocitrulline	level 2	[M+H]+	0.981873592024347	HMDB0000679	C02427	Organic acids and derivatives	Carboxylic acids and derivatives	Amino acids, peptides, and analogues	10179.6	11024.6	13577.1	11214.8	13704.1	5297.77	3817.27	3137.99	4925.99	5075.39	11940	4450.88	2.68262	1.78721e-05	0.000284263	0.183241
M134T346	134.01764	345.9340	L-Alanine	level 1	(M-H+2Na)+	0.9731	HMDB0000161	C00041	Organic acids and derivatives	Carboxylic acids and derivatives	"Amino acids, peptides, and analogues"	35658.2	51777.3	55928.5	37451.5	41176.3	8838.28	8612.28	7384.12	6435.49	9445.04	44398.4	8143.04	5.45231	1.93323e-05	0.000303388	0.406372
M147T38	147.06355	37.7015	Isoimperatorin	level 2	[M+H-C7H8O2]+	0.857290055074271		C16976	Phenylpropanoids and polyketides	Coumarins and derivatives	Furanocoumarins	47005.8	47895.9	43720	41536.3	54963.8	26015.7	17924.6	18743.4	25268	19211.6	47024.4	21432.7	2.19405	1.99611e-05	0.000309135	0.338239
M301T431	301.18578	430.8350	Ethanone, 1-[1-(4-fluorophenyl)-2,5-dimethyl-1h-pyrrol-3-yl]-2-(1-pyrrolidinyl)-	level 2	[M+H]+	0.866605231615222			Organoheterocyclic compounds	Pyrroles	Substituted pyrroles	17647.9	21119.3	15094.3	17733.9	16267.9	5763.11	7072	8914.71	5104.53	4778.24	17572.6	6326.52	2.77762	2.0078e-05	0.000306907	0.225246
M157T292_2	157.09633	292.2985	N-.alpha.-acetyl-l-ornithine	level 2	[M+H-H2O]+	0.997324043354748	HMDB0003357	C00437	Organic acids and derivatives	Carboxylic acids and derivatives	Amino acids, peptides, and analogues	1.09562e+06	1.48533e+06	1.25545e+06	1.43706e+06	1.43493e+06	447265	718274	424542	483275	613624	1.34168e+06	537396	2.49663	2.26593e-05	0.000341922	1.90844
M197T362_2	197.10220	361.7680	L-Histidine	level 1	(M+CH3CN+H)+	0.7876	HMDB0000177	C00135	Organic acids and derivatives	Carboxylic acids and derivatives	"Amino acids, peptides, and analogues"	837851	757565	686239	927039	913699	275352	377100	401655	342490	421847	824479	363689	2.26699	2.28397e-05	0.000340283	1.44408
M631T36	630.61616	35.7310	N-[1,3-dihydroxyoctadec-4-en-2-yl]tetracos-15-enamide	level 2	[M+H-H2O]-	0.968292163148502			Lipids and lipid-like molecules	Sphingolipids	Ceramides	240488	295268	243627	334703	213927	72921	82217.9	39598	76240.4	60867.2	265603	66368.9	4.00191	2.45043e-05	0.00036052	0.94695
M258T382	258.10993	381.6860	Glycerophosphocholine	level 1	[M+H]+	0.993454942228924	HMDB0000086	C00670	Lipids and lipid-like molecules	Glycerophospholipids	Glycerophosphocholines	2.03862e+07	2.17599e+07	2.10323e+07	2.54282e+07	2.44231e+07	9.97867e+06	8.55156e+06	1.423e+07	1.1034e+07	1.02467e+07	2.2606e+07	1.08082e+07	2.09156	2.48749e-05	0.000361454	7.36942
M245T405	245.15964	404.9230	Gly-Lys	level 1	(M+CH3CN+H)+	0.7775						13612.5	13193.7	10537.5	13866.3	15676.2	4069.97	5523.07	6752.33	5179.12	5204.99	13377.2	5345.9	2.50233	2.54249e-05	0.000364941	0.188966
M191T421	191.06553	421.3720	Gly-Asp	level 1	[M+H]+	0.888976058005064			Organic acids and derivatives	Carboxylic acids and derivatives	Amino acids, peptides, and analogues	4846.12	4079.31	5938.16	3992.62	4902.7	1993.63	1409.53	1294.52	1018.68	1473.01	4751.78	1437.88	3.30472	2.60188e-05	0.000368966	0.121646
M508T191_2	508.37320	191.4860	1-(1z-octadecenyl)-sn-glycero-3-phosphocholine	level 2	[M+H]+	0.901032891052012	HMDB0013122		Lipids and lipid-like molecules	Glycerophospholipids	Glycerophosphocholines	331908	191775	219599	270954	264841	44669.6	24850.7	47834.6	46131.7	59064.6	255816	44510.3	5.74734	2.62575e-05	0.000367918	0.98893
M119T38	119.08468	37.7040	Zerumbone	level 2	[M+H-C6H12O]+	0.891965969124814		C20262	Lipids and lipid-like molecules	Prenol lipids	Sesquiterpenoids	965302	896983	771504	780963	754350	396033	300735	422021	458743	446614	833820	404829	2.05968	2.65519e-05	0.000367665	1.38413
M247T373	247.12787	372.7300	gamma-L-Glutamyl-L-valine	level 1	[M+H]+	0.935438840092202			Organic acids and derivatives	Carboxylic acids and derivatives	"Amino acids, peptides, and analogues"	6247.48	6379.41	7270.11	7667.32	8273.5	2876.99	2493.46	2436.01	1218.26	3587.69	7167.56	2522.48	2.84147	2.72702e-05	0.000373221	0.145034
M167T267	167.04758	267.1945	Phenyllactic acid	level 1	[M+H]+	0.784744999954779	HMDB0000779	C01479	Phenylpropanoids and polyketides	Phenylpropanoic acids		79069.4	70219.8	69769.6	90413.3	78487.1	27244.4	36996.8	46181.8	28370.3	33634.2	77591.9	34485.5	2.24998	2.85956e-05	0.000386862	0.441996
M136T336	136.06061	335.9950	Acetylaniline	level 2	[M+H]+	0.848344576945256	HMDB0001250	C07565				7561.74	8154.27	9592.87	7774.64	7499.03	4511.53	3721.29	4015.18	3806.55	5092.25	8116.51	4229.36	1.91909	3.09746e-05	0.000414285	0.1314
M281T38	281.13740	37.7040	N,N-Dimethylaniline	level 1	(2M+K)+	0.705						424582	420075	380851	337239	366556	216612	146210	168130	225025	219039	385861	195003	1.97874	3.23975e-05	0.000428448	0.92315
M320T334	320.12643	334.0500	gamma-Glutamyl-L-methionine	level 1	(M+CH3CN+H)+	0.6905						21718.6	23614.3	15665.5	17836.8	21933.6	5217.52	7151.91	4264.3	5643.72	8859.16	20153.8	6227.32	3.23634	3.30291e-05	0.000431948	0.249696
M417T448	417.23271	448.2565	Lys-Asn-Arg	level 2	[M+H]+	0.711088148490922			Organic acids and derivatives	Carboxylic acids and derivatives	Amino acids, peptides, and analogues	2959.34	3876.24	3737.84	3482.16	2767.2	1437.57	1150.75	1153.7	779.519	1622.4	3364.56	1228.79	2.73811	3.57045e-05	0.000461804	0.098909
M932T187	931.52615	186.5510	Angiotensin iii	level 1	[M+H]+	0.95504636631519	HMDB0001036	C15848	Organic acids and derivatives	Carboxylic acids and derivatives	Amino acids, peptides, and analogues	20897.9	15190	21650.9	17246.3	19763.8	5859.8	5066.24	4485.85	2627.16	9417.3	18949.8	5491.27	3.45089	3.61975e-05	0.000463091	0.246268
M217T422	217.08071	422.2290	Glu-Glu-Arg	level 2	[M+2H]2+	0.856285187365885			Organic acids and derivatives	Carboxylic acids and derivatives	Amino acids, peptides, and analogues	3421.91	3414.02	3909.09	4464.04	4152.38	1984.77	2074.89	1877.86	1670.26	2309.07	3872.29	1983.37	1.95238	3.71894e-05	0.000470666	0.0927603
M192T262	192.10067	261.8470	Rotundine	level 2	[M+H-C10H12O2]+	0.984618673017267		C02890				11543.7	9512.88	9548.37	8597.52	9336.39	3345.53	4681.74	4782.88	2801.53	5272.54	9707.77	4176.84	2.32419	3.81771e-05	0.000478025	0.158723
M250T243	250.11748	242.9770	L-Kynurenine	level 1	(M+CH3CN+H)+	0.7467	HMDB0000684	C00328	Organic oxygen compounds	Organooxygen compounds	Carbonyl compounds	56565.3	73694.7	58420.7	61162.8	48720.5	24584.5	25882.5	25177.3	16137.7	25256	59712.8	23407.6	2.551	3.82073e-05	0.000473369	0.409608
M161T322_2	161.09090	322.3265	L-Threonine	level 1	(M+CH3CN+H)+	0.6556	HMDB0000167	C00188				123728	162816	157347	205088	181236	50300.9	51292.7	45141.2	50119.6	68615.1	166043	53093.9	3.12734	4.24684e-05	0.000520681	0.71966
M326T393	326.14490	393.4975	His-Glu	level 1	(M+CH3CN+H)+	0.8974						14598.8	18466.1	16274.1	16653.9	14982.7	5382.29	5922.89	8250.91	2671.16	8428.2	16195.1	6131.09	2.64148	4.41006e-05	0.000535118	0.215147
M365T401_2	365.19052	400.6350	Ser-Met-Lys	level 2	[M+H]+	0.906099966350477			Organic acids and derivatives	Carboxylic acids and derivatives	Amino acids, peptides, and analogues	1418.33	1429.17	1384.5	1453.6	1845.62	640.306	842.901	756.121	723.178	838.101	1506.24	760.121	1.98158	4.47031e-05	0.000536893	0.0572532
M178T151	178.12143	150.5940	N-acetylamphetamine	level 2	[M+H]+	0.967814306999082			Benzenoids	Benzene and substituted derivatives	Phenethylamines	10477.3	6757.37	8089.63	7791.02	10254.9	15081.2	14473.2	15444.9	14315.7	14359.5	8674.05	14734.9	0.588674	4.47122e-05	0.000531579	0.166611
M162T388	162.11118	388.4665	L-carnitine	level 1	[M+H]+	0.940569028251162	HMDB0062496	C00318	Organic nitrogen compounds	Organonitrogen compounds	Quaternary ammonium salts	39679.4	32012.8	31186	30330.1	37216.5	19338	17716.8	14668.7	11446.6	16211.6	34084.9	15876.3	2.1469	4.49782e-05	0.000529393	0.287874
M230T321	230.14914	321.0120	Lys-Arg-Arg	level 2	[M+2H]2+	0.789115696243595			Organic acids and derivatives	Carboxylic acids and derivatives	Amino acids, peptides, and analogues	147800	141701	90862.7	130989	131167	36664.8	39168.3	59647.5	39767.6	30154.5	128504	41080.5	3.1281	4.896e-05	0.000570553	0.619956
M196T327	196.09592	326.7000	Cyclopiazonic acid	level 2	[M+H-C6H7NO3]+	0.70915224407111		C03032	Organoheterocyclic compounds	Indoles and derivatives	Indoles	6452.08	7452.11	8152.1	7034.94	6335.03	4014.72	3178.54	3267.74	2503.9	4297.46	7085.25	3452.47	2.05223	4.9816e-05	0.000574838	0.127791
M787T109	786.60034	108.7535	1,2-dioleoyl-sn-glycero-3-phosphatidylcholine	level 1	[M+H]+	0.98284933293529	HMDB0062690		Lipids and lipid-like molecules	Glycerophospholipids	Glycerophosphocholines	4.48915e+06	9.14291e+06	5.63229e+06	5.67584e+06	5.83643e+06	4357.45	3687.86	2866.05	4105.05	1912.61	6.15533e+06	3385.81	1817.98	5.03767e-05	0.000575663	5.33329
M303T468	303.16552	467.7300	Gln-arg	level 2	[M+H]+	0.918652783157742	HMDB0028791		Organic acids and derivatives	Carboxylic acids and derivatives	Amino acids, peptides, and analogues	90697.4	106732	126475	113753	102871	52548.1	58202	50016.7	48119.1	66614.5	108106	55100.1	1.96199	5.26492e-05	0.000595847	0.485954
M201T203	201.15862	202.5350	DL-2-Aminooctanoic acid	level 1	(M+CH3CN+H)+	0.7063	HMDB0000991		Organic acids and derivatives	Carboxylic acids and derivatives	"Amino acids, peptides, and analogues"	5596.91	5966.02	5341.62	6893.16	5541.12	2343.98	2501.93	3701.54	2885.18	3362.29	5867.76	2958.98	1.98303	5.53448e-05	0.000620389	0.114975
M467T259	467.07855	259.2320	Hamamelitannin	level 2	[M+H-H2O]+	0.895814190695191			Benzenoids	Benzene and substituted derivatives	Benzoic acids and derivatives	3583.36	3707.53	3141.44	3119.19	3801.09	1556.25	1197.22	1039.58	2177.91	1767.94	3470.52	1547.78	2.24226	5.57465e-05	0.000618996	0.0918041
M549T36	548.53711	35.7360	N-Stearoylsphingosine (Ceramide C18)	level 1	(M+H-H2O)+	0.6933						8626.26	10555.9	6865.67	9717.39	8714.11	2071.98	4371.82	1959.09	3327.91	3306.63	8895.86	3007.49	2.95791	5.72583e-05	0.000629841	0.161632
M239T36_3	239.23595	36.3820	Muscone	level 2	[M+H]+	0.917328616317308	HMDB0034181		Organic oxygen compounds	Organooxygen compounds	Carbonyl compounds	49959.1	45927.7	43037.8	46549.1	44423.1	26492.5	26909.7	15200.2	25168.5	29865	45979.4	24727.2	1.85947	5.75987e-05	0.000627719	0.30839
M708T75	708.47164	75.1315	Pepstatin a	level 2	[M+Na]+	0.739067106170647		C00773	Organic acids and derivatives	Peptidomimetics	Hybrid peptides	11493.6	12131.1	14294	10029.7	13187.8	7366.12	4897.82	4633.45	5415.04	4736.29	12227.2	5409.74	2.26022	5.79383e-05	0.000625628	0.174038
M220T199	220.13184	199.1780	N-phenyl-2-naphthylamine	level 2	[M+H]+	0.772227571009723	HMDB0032865	C14694				7725.28	6225.95	5865.48	5261.75	5336.62	2579.4	2069.22	2593.86	1986.31	2850.98	6083.02	2415.95	2.51785	5.80128e-05	0.000620737	0.129536
M365T62	365.14840	62.4950	Pyridaben	level 2	[M+H]+	0.795184172219913		C18614	Benzenoids	Benzene and substituted derivatives	Phenylpropanes	3335.53	3613.42	2640.11	2885.49	3333.4	4435.47	4893.46	4937.42	5364.2	5169.06	3161.59	4959.92	0.637428	5.90214e-05	0.00062584	0.0891977
M155T37	155.04580	37.0300	O,o-diethyl phosphate	level 2	[M+H]+	0.918631882674234	HMDB0012209	C06608	Organic acids and derivatives	Organic phosphoric acids and derivatives	Phosphate esters	275047	333291	261515	353413	318457	177607	175984	140045	154595	172364	308345	164119	1.87879	6.04635e-05	0.000635406	0.804215
M845T41	844.52213	40.8635	Scytophycin d	level 2	[M+Na]+	0.756925781652408			Lipids and lipid-like molecules	Prenol lipids	Terpene lactones	9370.82	12649.1	6098.21	9316.19	10409	1346.87	1355.25	1175.29	1509.45	1857.97	9568.66	1448.97	6.60379	6.08955e-05	0.000634283	0.189834
M369T27_4	369.35023	26.9720	5.alpha.-cholest-7-en-3.beta.-ol	level 2	[M+H-H2O]+	0.916972614460327	HMDB0001170	C01189	Lipids and lipid-like molecules	Steroids and steroid derivatives	Cholestane steroids	591578	747671	935148	1.03814e+06	932101	157486	166088	213311	210114	305947	848928	210589	4.03121	6.21691e-05	0.000641869	1.71005
M203T392	203.10202	392.2535	DL-2-Aminoadipic acid	level 1	(M+CH3CN+H)+	0.9708	HMDB0000510	C00956				112779	130136	83276	93707.1	116154	32468.9	21383.5	51968.4	25793.1	29650.6	107211	32252.9	3.32406	6.3242e-05	0.000647268	0.573495
M495T291	495.07424	290.8155	Pyridoxal phosphate	level 2	[2M+H]+	0.969310898334577	HMDB0001491	C00018	Organoheterocyclic compounds	Pyridines and derivatives	Pyridine carboxaldehydes	21282.4	20929.1	20555.9	20394.1	22373.3	33656.4	44426.4	39958.1	32541.9	37865.4	21107	37689.6	0.56002	6.44478e-05	0.000653923	0.270125
M112T204_2	112.04975	204.0780	Cytosine	level 1	[M+H]+	0.987450557911766	HMDB0000630	C00380	Organoheterocyclic compounds	Diazines	Pyrimidines and pyrimidine derivatives	200971	181788	242255	171795	171094	95312.6	63116.8	76787.7	79880.7	96993.1	193581	82418.2	2.34876	6.59179e-05	0.000663123	0.698291
M288T66	288.28901	66.2080	C17-sphinganine	level 2	[M+H]+	0.973826207672323			Organic nitrogen compounds	Organonitrogen compounds	Amines	4.97051e+06	4.51822e+06	4.04916e+06	4.57872e+06	4.89784e+06	2.62567e+06	2.27295e+06	2.18669e+06	2.21928e+06	3.36723e+06	4.60289e+06	2.53436e+06	1.81619	7.01963e-05	0.000700178	3.05591
M304T465	304.16837	464.7880	Arg-Glu	level 1	(M+H)+	0.7657						14680.3	19878.1	18029.4	13264.4	14269.1	3005.47	6666.32	5889.67	6164.21	5789.03	16024.2	5502.94	2.91194	7.10198e-05	0.00070244	0.218755
M261T279	261.14385	278.7405	Gly-Gly-Lys	level 2	[M+H]+	0.884144980839518			Organic acids and derivatives	Carboxylic acids and derivatives	Amino acids, peptides, and analogues	2962.67	2353.91	3559.47	3456.85	3446.21	698.703	1307.36	1156	1266	1534.01	3155.82	1192.41	2.64658	7.44232e-05	0.000729967	0.0936878
M276T423	276.11824	422.7630	Gamma-glu-glu	level 2	[M+H]+	0.978075840517747	HMDB0011738		Organic acids and derivatives	Carboxylic acids and derivatives	Amino acids, peptides, and analogues	908584	934456	927543	1.18366e+06	1.17385e+06	376392	230624	383311	16291.4	446701	1.02562e+06	290664	3.52854	7.68233e-05	0.000747282	1.83453
M106T376	106.04894	376.0860	Serine	level 2	[M+H]+	0.95319863106489	HMDB0000187	C00065	Organic acids and derivatives	Carboxylic acids and derivatives	Amino acids, peptides, and analogues	3712.32	4149.89	4434.66	5167.89	3880.52	1644.55	1844.33	1981.61	1619.92	2630.71	4269.06	1944.22	2.19576	7.81316e-05	0.000753778	0.102881
M544T261	544.16850	260.5320	Epirubicin	level 2	[M+H]+	0.894644319551074	HMDB0014588	C11230				2841.89	2511.33	2009.08	2645.76	2425.47	894.005	845.905	532.925	749.586	1513.13	2486.71	907.11	2.74135	7.87847e-05	0.000753899	0.0845486
M231T386	231.14395	385.9850	Ibudilast	level 2	[M+H]+	0.713867980844163	HMDB0015614					7586.1	6590.52	8284.76	9846.91	9633	2060.73	2268.82	2557.11	3342.72	4373.61	8388.26	2920.6	2.8721	8.20281e-05	0.000778605	0.15751
M435T225	435.21824	224.8990	Flunisolide	level 2	[M+H]+	0.966329999415186	HMDB0014326	C07005	Lipids and lipid-like molecules	Steroids and steroid derivatives	Hydroxysteroids	1315.99	942.751	1691.42	1323.94	1292.09	330.982	473.957	400.146	443.221	490.628	1313.24	427.787	3.06984	8.70038e-05	0.000819228	0.0626155
M188T538	188.13831	538.3780	L-Lysine	level 1	(M+CH3CN+H)+	0.9896	HMDB0000182	C00047	Organic acids and derivatives	Carboxylic acids and derivatives	"Amino acids, peptides, and analogues"	1.84926e+06	2.42251e+06	1.64089e+06	1.81823e+06	1.78912e+06	957198	913906	889655	953963	728014	1.904e+06	888547	2.14282	9.18155e-05	0.000857673	2.14269
M245T427	245.15956	426.8790	Lys-Trp-Arg	level 2	[M+2H]2+	0.82729418349754			Organic acids and derivatives	Carboxylic acids and derivatives	Amino acids, peptides, and analogues	4648.49	5267.28	4049.47	4357.18	6035.14	2481.02	2064.89	2284.95	1711.84	2283.61	4871.51	2165.26	2.24985	9.46382e-05	0.00087708	0.108321
M244T375	244.16452	374.8755	Lys-Pro	level 1	[M+H]+	0.852979379975483			Organic acids and derivatives	Carboxylic acids and derivatives	Amino acids, peptides, and analogues	23199.6	25490.6	23349.4	27176.3	37273.8	7386.23	8387.99	8652.97	6724.93	10191	27298	8268.62	3.30139	9.83985e-05	0.000904805	0.288873
M258T173	258.10736	173.0975	2'-o-methylcytidine	level 1	[M+H]+	0.995991117757069						6224.34	6467.85	9807.21	7870.76	8013.16	3475.37	3205.93	2034.64	1999.91	1953.14	7676.66	2533.8	3.0297	0.000101201	0.00092336	0.150398
M267T331	267.08764	330.5610	5-methoxy-4-methyl-3-phenylcoumarin	level 2	[M+H]+	0.818076494922224			Phenylpropanoids and polyketides	Isoflavonoids	Isoflav-3-enes	4029.21	4060.67	5417.87	3133.18	5329.2	932.964	1548.44	916.736	686.202	1463.78	4394.03	1109.62	3.95992	0.000105597	0.000956055	0.119326
M337T163_2	337.27258	163.0470	MG(18:2(9Z,12Z)/0:0/0:0)[rac]	level 2	(M+H-H2O)+	0.7235						22660.4	45612.4	31024.1	27766.6	32135.4	5581.16	4578.61	3345.14	4205.87	5876.3	31839.8	4717.41	6.74942	0.000106576	0.000957561	0.353608
M249T421	249.10638	420.8960	Glu-Thr	level 1	[M+H]+	0.980072520997794	HMDB0028829		Organic acids and derivatives	Carboxylic acids and derivatives	Amino acids, peptides, and analogues	7905.73	7357.76	8595.56	7722.15	8443.99	5094.06	4384.29	3553.55	2447.79	5084.73	8005.04	4112.88	1.94633	0.000108446	0.000966979	0.131268
M173T240_2	173.12775	239.5370	L-Norleucine	level 1	(M+CH3CN+H)+	0.9415	HMDB0001645	C01933	Organic acids and derivatives	Carboxylic acids and derivatives	"Amino acids, peptides, and analogues"	2.6094e+06	2.70627e+06	2.65726e+06	3.47297e+06	3.63209e+06	1.27409e+06	764278	1.40611e+06	938954	1.51029e+06	3.0156e+06	1.17875e+06	2.55831	0.000112977	0.000999803	2.89891
M175T574	175.11802	573.7330	L-Arginine	level 1	(M+H)+	0.9945	HMDB0000517	C00062	Organic acids and derivatives	Carboxylic acids and derivatives	"Amino acids, peptides, and analogues"	2.61563e+06	3.16803e+06	3.05601e+06	3.1742e+06	2.61852e+06	2.07143e+06	1.73476e+06	1.51693e+06	1.4547e+06	1.25862e+06	2.92648e+06	1.60729e+06	1.82076	0.000113939	0.0010008	2.41993
M183T37	183.07683	37.0300	Triethyl phosphate	level 2	[M+H]+	0.999506061703632			Organic acids and derivatives	Organic phosphoric acids and derivatives	Phosphate esters	449569	516374	424086	572459	485121	300439	305975	245714	239242	307222	489522	279718	1.75005	0.00011709	0.00102085	0.970306
M154T343	154.05773	343.2850	4-aminosalicylic acid	level 2	[M+H]+	0.95567153477645	HMDB0014378	C02518	Benzenoids	Benzene and substituted derivatives	Benzoic acids and derivatives	90555.9	89142.1	75650.8	111112	83224.8	51234.7	47654.1	44771.9	41242.8	50347.4	89937	47050.2	1.91151	0.000120942	0.00104668	0.438495
M126T196	126.06484	196.2100	5-methyl-2'-deoxycytidine	level 2	[M+H-C5H8O3]+	0.941115266749303		C03592	Nucleosides, nucleotides, and analogues	Pyrimidine nucleosides	Pyrimidine 2'-deoxyribonucleosides	36540.8	30584.1	36210.7	26061.5	25295.5	14661	13639.3	10411.6	10646.3	15255.8	30938.5	12922.8	2.3941	0.000121562	0.00104437	0.285457
M216T370	216.08554	370.3010	N-phenylacetyl-l-prolylglycine ethyl ester	level 2	[M+H-C4H9NO2]+	0.930565986780707			Organic acids and derivatives	Carboxylic acids and derivatives	Amino acids, peptides, and analogues	5141.16	5903.68	6404.41	5437.81	6645.66	3603.41	3122.82	3261.07	2647.53	4091.11	5906.55	3345.19	1.76568	0.000126116	0.00107564	0.105603
M655T32	655.31563	31.7845	Tetrahydrogambogic acid	level 2	[M+Na]+	0.93565049019678			Organoheterocyclic compounds	Benzopyrans	1-benzopyrans	839732	1.16018e+06	1.26942e+06	666793	1.07401e+06	249574	144939	221574	175748	313982	1.00203e+06	221163	4.53072	0.000127202	0.0010771	1.85183
M269T332	269.15962	331.5250	His-Leu	level 1	[M+H]+	0.927295524560988		C05010	Organic acids and derivatives	Carboxylic acids and derivatives	Amino acids, peptides, and analogues	75790.4	98712.7	82180.9	57328.2	70682.3	27824.9	20089.1	34847.4	20935.1	29010.8	76938.9	26541.4	2.89882	0.00012841	0.00107956	0.475281
M144T230_2	144.06447	229.8725	L-glutamic acid, dimethyl ester	level 1	[M+H-CH4O]+	0.709128783927175			Organic acids and derivatives	Carboxylic acids and derivatives	Amino acids, peptides, and analogues	266557	408970	428289	434410	441010	165818	146687	118996	102183	194864	395847	145710	2.71668	0.000134921	0.00112626	1.06145
M148T391	148.05920	390.9360	DL-Glutamic acid	level 2	[M+H]+	0.982507235282053	HMDB0060475	C00025	Organic acids and derivatives	Carboxylic acids and derivatives	Amino acids, peptides, and analogues	20068.5	21514	19077.2	25782.2	19661.3	9466.76	13881.2	9262.77	6504.63	10008.7	21220.6	9824.82	2.1599	0.000146812	0.00121688	0.224195
M216T330	216.13314	330.2710	N-.alpha.-(tert-butoxycarbonyl)-l-proline	level 2	[M+H]+	0.988778385210452			Organic acids and derivatives	Carboxylic acids and derivatives	Amino acids, peptides, and analogues	89803.2	101518	80456.2	75711.5	120193	33572.7	30837.5	47004.8	29272.3	37524.7	93536.4	35642.4	2.6243	0.000147237	0.00121187	0.497438
M244T459	244.12835	459.2360	N-(aminothioxomethyl)-5-oxo-1-propyl-2-pyrrolidineacetamide	level 2	[M+H]+	0.712529655763291			Organic acids and derivatives	Carboxylic acids and derivatives	Amino acids, peptides, and analogues	2769.97	2316.58	2525.52	2472.87	2259.85	1621.77	1347.77	756.071	1435.65	1408.16	2468.96	1313.88	1.87913	0.00015019	0.00122759	0.0716393
M357T397	357.21203	397.3370	Prostaglandin j2	level 2	[M+Na]+	0.917099852867334	HMDB0002710	C05957	Lipids and lipid-like molecules	Fatty Acyls	Eicosanoids	5559.87	3632.81	4050.74	4773.38	4503.1	1826.84	1985.5	2224.21	594.642	1171.5	4503.98	1560.54	2.88617	0.000162202	0.00131663	0.115053
M184T91	184.07235	91.4090	Phosphorylcholine	level 1	[M+H]+	0.986736872456844	HMDB0001565	C00588	Organic nitrogen compounds	Organonitrogen compounds	Quaternary ammonium salts	236956	691278	571712	484041	602819	4390.93	4201.3	3984.28	3486.43	4515.52	517361	4115.69	125.705	0.000166018	0.00133838	1.5348
M189T295	189.12233	294.9730	L-homoarginine	level 2	[M+H]+	0.890718660422874	HMDB0000670	C01924	Organic acids and derivatives	Carboxylic acids and derivatives	Amino acids, peptides, and analogues	29233.6	23471.3	24007	33350.3	34347.2	10337.3	11092.7	15169.1	11522.7	14660.9	28881.9	12556.5	2.30015	0.000169493	0.0013571	0.272376
M202T528	202.15384	527.9935	Lys-Lys-Lys	level 2	[M+2H]2+	0.784312791997885			Organic acids and derivatives	Carboxylic acids and derivatives	Amino acids, peptides, and analogues	194403	145724	124280	152324	191821	48344.2	65178	80237.2	72353	61517.3	161711	65525.9	2.46789	0.000175905	0.00139892	0.649378
M188T512_2	188.13827	511.9455	N6-(1-iminoethyl)-l-lysine	level 2	[M+H]+	0.99714876274356			Organic acids and derivatives	Carboxylic acids and derivatives	Amino acids, peptides, and analogues	2.21791e+07	1.24855e+07	1.97455e+07	2.27769e+07	1.9637e+07	7.95156e+06	7.02757e+06	7.7628e+06	4.53285e+06	5.97957e+06	1.93648e+07	6.65087e+06	2.91162	0.00017652	0.00139439	7.63354
M132T239	132.10058	239.2125	Alanine betaine	level 2	[M+H]+	0.952941395762657			Organic acids and derivatives	Carboxylic acids and derivatives	Amino acids, peptides, and analogues	27428.9	27906.2	30370.1	36822.5	38881.8	15396.8	9937.19	16708.6	11535.5	17259.2	32281.9	14167.5	2.27859	0.000178122	0.00139766	0.28783
M256T70	256.26242	69.6675	Palmitamide	level 2	[M+H]+	0.865448327247202	HMDB0012273		Lipids and lipid-like molecules	Fatty Acyls	Fatty amides	109836	108285	117265	106182	102923	58727.2	59595.6	56935.2	49811.3	88417.8	108898	62697.4	1.73688	0.000181867	0.0014176	0.453298
M633T245	633.23105	244.8120	Aceroside viii	level 2	[M+K]+	0.726934993878754			Phenylpropanoids and polyketides	Diarylheptanoids	Linear diarylheptanoids	638.16	766.439	579.41	1066.49	784.027	270.07	144.848	189.73	166.049	227.316	766.905	199.603	3.84216	0.000185502	0.00143642	0.050598
M203T255	203.10160	254.9250	Glu-Thr-Arg	level 2	[M+2H]2+	0.790734940399859			Organic acids and derivatives	Carboxylic acids and derivatives	Amino acids, peptides, and analogues	365411	363625	229083	303642	321183	109666	94740.7	183812	115799	129199	316589	126643	2.49985	0.000190429	0.00146493	0.904722
M212T496	212.13847	496.0990	Lys-Thr	level 1	(M+H-2H2O)+	0.9469						112932	102425	67426.5	97413.6	86859.5	26198.2	26329.1	54527.1	26988.3	22934.9	93411.3	31395.5	2.97531	0.000208108	0.00159054	0.516558
M197T501	197.13846	501.3570	L-n5-(1-imino-3-pentenyl)ornithine	level 2	[M+H-NH3]+	0.954584704184651			Organic acids and derivatives	Carboxylic acids and derivatives	Amino acids, peptides, and analogues	24347.6	27387.2	18387.8	28770.4	26591.3	8226.87	15304.8	11667.4	9438.5	7992.89	25096.9	10526.1	2.38425	0.000208489	0.00158317	0.249994
M245T291	245.14837	291.3435	Verruculotoxin	level 2	[M+H]+	0.771846699194539		C10624	Organic acids and derivatives	Carboxylic acids and derivatives	Amino acids, peptides, and analogues	12782.9	14078.1	18009.8	15761.6	16970	10109.2	7748.18	8449.71	5848.55	8365.29	15520.5	8104.19	1.91512	0.000222603	0.00167951	0.179514
M459T316	459.30675	316.2010	Arg-Arg-Lys	level 2	[M+H]+	0.773680745342519			Organic acids and derivatives	Carboxylic acids and derivatives	Amino acids, peptides, and analogues	1718.34	2292.98	1652.3	1766.13	1931.91	1220.53	1108.99	971.517	852.018	1064.6	1872.33	1043.53	1.79423	0.000223056	0.00167221	0.061135
M160T227	160.13201	226.5450	Norvaline betaine	level 2	[M+H]+	0.92243378289138			Organic acids and derivatives	Carboxylic acids and derivatives	Amino acids, peptides, and analogues	13636	13818.5	18369.3	10095.5	12942.9	4304	2755.09	2307.04	2498.28	6894.26	13772.4	3751.73	3.67095	0.000226484	0.00168716	0.207554
M903T188	903.49240	188.2245	Timosaponin b ii	level 2	[M+H-H2O]+	0.809323834482654			Lipids and lipid-like molecules	Steroids and steroid derivatives	Steroidal glycosides	3904.07	2834.46	5395.44	2393.55	4037.42	650.719	557.634	172.881	315.659	150.779	3712.99	369.534	10.0477	0.000240733	0.00178203	0.121058
M552T185_2	552.39971	184.5610	1-arachidoyl-2-hydroxy-sn-glycero-3-phosphocholine	level 2	[M+H]+	0.982268454307908	HMDB0010390		Lipids and lipid-like molecules	Glycerophospholipids	Glycerophosphocholines	607790	549134	745624	815107	769666	162686	81218.5	107714	107002	435590	697464	178842	3.89989	0.000243507	0.0017913	1.52111
M258T113	258.27820	113.1500	Myristamine oxide	level 2	[M+H]+	0.885972549762874			Organic nitrogen compounds	Organonitrogen compounds	Aminoxides	37104.2	65813	40733.1	34674.7	32528.8	4633.95	4622.32	3853.35	4750.79	4173.48	42170.8	4406.78	9.56952	0.000252905	0.00184888	0.416964
M303T438	303.17648	437.7750	Arg-Ser	level 1	(M+CH3CN+H)+	0.7839						2562.51	2381.62	2679.73	2416.99	2548.17	1499.53	1146.92	1930.94	1775.85	1712.17	2517.8	1613.08	1.56086	0.000258447	0.00187773	0.0624229
M133T35	133.09987	35.0050	4-phenylbutan-2-ol	level 2	[M+H-H2O]+	0.819181796743992	HMDB0031613					110538	82644.8	63277.8	76407.7	78007.5	30695.7	37010.6	23960.5	33463.7	35229.7	82175.2	32072.1	2.56221	0.000266406	0.00192368	0.475477
M247T196	247.01943	196.1095	Dimethylallyl pyrophosphate	level 1	[M+H]+	0.941071749020433	HMDB0001120	C00235	Lipids and lipid-like molecules	Prenol lipids	Isoprenoid phosphates	12635.8	12911.1	12284.4	6208.32	7867.3	1855.62	1749.98	2355.93	1229.96	1620.69	10381.4	1762.44	5.89036	0.000279237	0.00200404	0.196883
M361T599	360.98441	598.6130	Vulpinic acid	level 2	M-H	0.780671154790534			Organoheterocyclic compounds	Dihydrofurans	Furanones	73367.7	71952.4	75292.5	75071.1	73995.8	83816.5	77780.4	81057.7	80590.1	82318.6	73935.9	81112.6	0.911521	0.000284266	0.00202776	0.177015
M735T178	734.56388	178.2545	1,2-dihexadecanoyl-sn-glycero-3-phosphocholine	level 2	[M+H]+	0.91236715295749	HMDB0000564	C00157	Lipids and lipid-like molecules	Glycerophospholipids	Glycerophosphocholines	118079	119214	130635	113055	122099	15184.3	12741.7	11671.7	9466.35	87544.8	120617	27321.7	4.41467	0.000297936	0.00211248	0.638017
M138T284_2	138.05366	283.7485	Trigonelline	level 1	[M+H]+	0.969787162601736	HMDB0000875	C01004	Alkaloids and derivatives			1.0738e+06	1.07079e+06	1.4905e+06	1.20339e+06	1.49438e+06	411052	312283	197600	293837	803664	1.26657e+06	403687	3.13751	0.000299941	0.00211395	1.91685
M319T107	319.19306	107.4000	Coenzyme q2	level 2	[M+H]+	0.962872518920247	HMDB0006709	C00399	Lipids and lipid-like molecules	Prenol lipids	Quinone and hydroquinone lipids	2804.19	2291.64	2468.92	2949.99	3249.16	1655.44	1623.97	1784.79	1506.87	1800.27	2752.78	1674.27	1.64417	0.00031335	0.00219532	0.0696912
M282T425	282.05662	424.7440	Cys-Gly-Cys	level 2	[M+H]+	0.786608238677961			Organic acids and derivatives	Carboxylic acids and derivatives	Amino acids, peptides, and analogues	13278.6	15991.4	14344.1	7377.25	10180.7	3432.41	2735.3	2101.42	2968.11	3141.29	12234.4	2875.71	4.2544	0.000319304	0.00222379	0.205918
M281T50	281.06919	50.4490	Sulfameter	level 2	[M+H]+	0.976400338627651			Benzenoids	Benzene and substituted derivatives	Benzenesulfonamides	24348.1	44776.5	33614.6	34701.8	38201.1	15521	12614.7	16304.2	13420.2	16101.2	35128.4	14792.3	2.37478	0.000335855	0.0023253	0.305172
M284T430	284.15990	430.4780	His-Lys	level 1	[M+H]+	0.7385414099876			Organic acids and derivatives	Carboxylic acids and derivatives	Amino acids, peptides, and analogues	3261.8	3682.08	2674.7	3199.19	3658.04	577.015	549.256	2017.91	1233.66	1719.24	3295.16	1219.42	2.70225	0.000338224	0.00232801	0.0942087
M212T435	212.04197	435.0800	Phosphocreatine	level 1	[M+H]+	0.825029738825143	HMDB0001511	C02305	Organic acids and derivatives	Carboxylic acids and derivatives	Amino acids, peptides, and analogues	6546.85	4908.57	5965.34	4687.09	3856.97	1165.22	1790.68	1587.68	1917.73	2937.24	5192.96	1879.71	2.76264	0.000355599	0.00243338	0.1204
M117T38	117.06886	37.7000	Trans-2-phenylcyclopropylamine	level 1	[M+H-NH3]+	0.873733561529862		C07155	Organic nitrogen compounds	Organonitrogen compounds	Amines	17030.2	19563	14634.9	17286.6	17604.6	9503.03	2200.33	7653.04	9475.6	9568.8	17223.8	7680.16	2.24264	0.000365734	0.00248826	0.201287
M130T371	130.04890	371.0750	D-glutamine	level 2	[M+H-NH3]+	0.963420014766376	HMDB0003423	C00064	Organic acids and derivatives	Carboxylic acids and derivatives	Amino acids, peptides, and analogues	3.55307e+06	3.9338e+06	3.92859e+06	3.07436e+06	3.35251e+06	1.66012e+06	1.45325e+06	1.82543e+06	445246	2.27696e+06	3.56846e+06	1.5322e+06	2.32898	0.000370196	0.00250414	3.01319
M218T278	218.13769	278.0740	L-propionylcarnitine	level 2	[M+H]+	0.99920703395836	HMDB0062514		Lipids and lipid-like molecules	Fatty Acyls	Fatty acid esters	159441	177215	201857	181241	143341	92631.4	109027	63962.7	42736	96159.6	172619	80903.4	2.13365	0.000375156	0.00252319	0.632725
M101T371	101.06971	371.1475	Dl-2,4-diaminobutyric acid	level 1	[M+H-H2O]+	0.869301730898294	HMDB0002362	C03283	Organic acids and derivatives	Carboxylic acids and derivatives	Amino acids, peptides, and analogues	53802.1	61383.7	58156.2	49918.2	53821.3	27874	25364.2	28469.2	7207.22	36309.7	55416.3	25044.9	2.21268	0.000393058	0.00262857	0.369637
M317T204	317.15555	204.1130	Combrestatin a4	level 2	[M+H]+	0.950143420086282		C20268				9732.15	7533.04	8075.81	4858.59	6259.03	2043.45	2595.82	1943.24	1646.67	3084.28	7291.73	2262.69	3.22259	0.000395838	0.00263221	0.151159
M174T574	174.12243	574.3355	Ornithine	level 1	(M+CH3CN+H)+	0.9965	HMDB0000214	C01602	Organic acids and derivatives	Carboxylic acids and derivatives	"Amino acids, peptides, and analogues"	465023	613834	518892	568703	638794	305339	387016	231472	330556	193992	561049	289675	1.93682	0.000406346	0.00268691	1.0943
M158T124	158.05864	124.2500	Indole-3-pyruvic acid	level 1	[M+H-CH2O2]+	0.943930082545014	HMDB0060484	C00331	Organoheterocyclic compounds	Indoles and derivatives	Indolyl carboxylic acids and derivatives	48951.6	71957	42797.7	72071.9	49531.6	14408.7	17955.4	25883.9	7309.73	19140.3	57062	16939.6	3.36855	0.000406638	0.00267382	0.425166
M169T129	169.09582	129.2280	Pro-Ala	level 1	(M+H-H2O)+	0.6286						3265.89	3825.55	4878.67	3040.38	3956.07	1467.96	2360.37	1680.65	1495.15	1514.04	3793.31	1703.63	2.2266	0.000416209	0.00272154	0.0951191
M219T361	219.08433	361.4845	Pro-cys	level 2	[M+H]+	0.872336447830355			Organic acids and derivatives	Carboxylic acids and derivatives	Amino acids, peptides, and analogues	387118	740701	469588	402954	426315	89882.6	116733	103887	97306.6	127885	485335	107139	4.52997	0.000425434	0.00276649	1.32104
M289T239_2	289.12484	239.4140	Fluconazole	level 2	[M+H-H2O]+	0.947689416085368	HMDB0014342	C07002	Benzenoids	Benzene and substituted derivatives	Halobenzenes	9883.08	8100.97	9140.97	4742.28	6594.95	2401.98	2361.39	2240.56	2095.85	2713.72	7692.45	2362.7	3.25579	0.000428955	0.00277407	0.154599
M162T356_2	162.11115	355.7945	Carnitine	level 2	[M+H]+	0.973751767488143	HMDB0000062	C00318	Organic nitrogen compounds	Organonitrogen compounds	Quaternary ammonium salts	952475	850959	1.04237e+06	773756	885655	3.60112e+06	4.49462e+06	2.96702e+06	2.93323e+06	2.07807e+06	901043	3.21481e+06	0.280279	0.000439186	0.00282471	3.15501
M333T238	333.15102	237.5470	Gibberellin a4	level 2	[M+H]+	0.964496999392319		C11864	Lipids and lipid-like molecules	Prenol lipids	Diterpenoids	4812.83	4487.09	4226.99	2692.08	2947.1	1194.66	1437.56	1051.31	1056.7	1740.79	3833.22	1296.2	2.95726	0.000459227	0.00293756	0.107381
M111T250	111.05412	250.2770	D-erythro-imidazolylglycerol phosphate	level 2	[M+H-CH5O5P]+	0.993344743248787		C04666	Organic acids and derivatives	Organic phosphoric acids and derivatives	Phosphate esters	113643	82167	71156.3	142983	99665.9	23822.9	24355.1	24654	16663.7	42447.1	101923	26388.6	3.8624	0.000462641	0.0029434	0.583284
M696T469	696.19368	469.3215	Thiofluor 623	level 2	[M+NH4]+	0.853807622159394			Lipids and lipid-like molecules	Prenol lipids	Monoterpenoids	893.175	607.66	587.493	877.396	693.231	368.599	296.768	411.597	311.627	330.121	731.791	343.742	2.12889	0.000469257	0.00296944	0.0417675
M477T235	477.27273	235.1890	Withanolide b	level 2	[M+Na]+	0.929004548774912			Lipids and lipid-like molecules	Steroids and steroid derivatives	Steroid lactones	1684.34	2719.57	2839.36	2987.86	2585.53	1356.35	1389.14	726.841	760.422	926.966	2563.33	1031.94	2.48398	0.000476425	0.00299867	0.0820731
M416T84	416.37173	83.9190	Tomatidine	level 2	[M+H]+	0.851316089728007		C10826	Lipids and lipid-like molecules	Steroids and steroid derivatives	Steroidal alkaloids	5830.75	7458.38	7460.73	6006.53	6846.82	4248.73	4449.03	4663.6	3601.39	4957.52	6720.64	4384.06	1.53297	0.000496006	0.00310531	0.101192
M439T288	439.12904	287.7255	Candesartan	level 2	[M-H]-	0.792657431041493	HMDB0014934	C07468	Benzenoids	Benzene and substituted derivatives	Biphenyls and derivatives	1782.66	2144.19	1459.33	930.012	1735.5	447.281	688.903	251.912	257.818	352.776	1610.34	399.738	4.02848	0.000530856	0.00330591	0.125024
M153T86	153.06491	86.1970	N1-Methyl-2-pyridone-5-carboxamide	level 1	(M+H)+	0.9795	HMDB0004193	C05842	Organoheterocyclic compounds	Pyridines and derivatives	Pyridinecarboxylic acids and derivatives	995495	787574	925508	572262	953256	325729	502581	311650	297027	404417	846819	368281	2.29938	0.000532327	0.00329763	1.45207
M256T253	256.09554	253.4685	Methyl 2-[(2,3-dihydroxybenzoyl)amino]-3-hydroxypropanoate	level 2	[M+H]+	0.799559126198427			Benzenoids	Benzene and substituted derivatives	Benzoic acids and derivatives	2212.58	2306.99	1762.77	2062.03	1680.57	1221.16	1020.42	1109.75	636.988	1319.35	2004.99	1061.53	1.88877	0.000540128	0.00332843	0.0659414
M228T331	228.07930	330.8135	Mucic acid	level 2	[M+NH4]+	0.927466914226149	HMDB0000639	C00879	Organic oxygen compounds	Organooxygen compounds	Carbohydrates and carbohydrate conjugates	4193.45	5662.47	4166.05	3482.84	5548.5	1435.68	1879.61	2776.54	1125.05	1783.93	4610.66	1800.16	2.56125	0.00055808	0.00342115	0.108943
M219T402	219.09645	402.0980	5-L-Glutamyl-L-alanine	level 1	[M+H]+	0.996386678688048	HMDB0006248	C03740	Organic acids and derivatives	Carboxylic acids and derivatives	"Amino acids, peptides, and analogues"	18287.3	19246.1	22714.6	27325.4	28924	12562.8	9263.98	8575.67	7028.48	12888.8	23299.5	10063.9	2.31514	0.000577107	0.00351946	0.241666
M102T52	102.05373	52.3620	N-(3-oxooctanoyl)-l-homoserine lactone	level 2	[M+H-C8H12O2]+	0.974909533154664		C11841	Organic acids and derivatives	Carboxylic acids and derivatives	Amino acids, peptides, and analogues	11853.1	10845.9	10850.1	5949	12399.7	4310.23	4841.14	2935.59	2995	3964.92	10379.6	3809.37	2.72474	0.000610125	0.00370163	0.169356
M361T205	361.18170	204.6810	Piperonyl butoxide	level 2	[M+Na]+	0.968054454632834		C18880				8345.53	5726.76	6638.52	4005.83	5080.86	1618.32	1842.85	1823.65	1373.81	2496.63	5959.5	1831.05	3.25469	0.000611831	0.00369295	0.136458
M174T209	174.10158	208.9170	5-methoxydimethyltryptamine	level 1	[M+H-C2H7N]+	0.966232576358961	HMDB0002004	C08309	Organoheterocyclic compounds	Indoles and derivatives	Tryptamines and derivatives	33637.3	53974.5	36031.5	57285.3	49719.8	15526.8	17443.6	22287.3	16102.8	22942.1	46129.7	18860.5	2.44583	0.000629901	0.00378262	0.351774
M316T155	316.28358	155.0420	Dehydrophytosphingosine (not validated, isomer of 1677)	level 2	[M+H]+	0.904713963334555			Organic nitrogen compounds	Organonitrogen compounds	Amines	9695.61	11348.9	15064.6	9253.12	10410.9	4379.83	4623.99	4975.08	5024.19	6656.4	11154.6	5131.9	2.17359	0.00064003	0.00382394	0.158538
M318T450	318.16464	449.5640	Asn-Gly-Lys	level 2	[M+H]+	0.797120633430949			Organic acids and derivatives	Carboxylic acids and derivatives	Amino acids, peptides, and analogues	8533.51	9474.39	6612.8	11081.4	9906.9	5439.35	5409.4	4849.49	4318.03	4472.37	9121.8	4897.73	1.86246	0.000656031	0.00389974	0.134196
M308T405_1	308.09014	404.9530	Trp-Cys	level 1	[M+H]+	0.813790758185762			Organic acids and derivatives	Carboxylic acids and derivatives	Amino acids, peptides, and analogues	6907.14	7880.79	7196.61	10241.7	10311.3	2820.32	5441.88	2326.9	2666.1	4124.16	8507.51	3475.87	2.44759	0.000677675	0.00400816	0.145517
M527T441	527.15662	441.2060	Maltotriose	level 1	[M+Na]+	0.96033143296882	HMDB0001262	C01835	Organic oxygen compounds	Organooxygen compounds	Carbohydrates and carbohydrate conjugates	21282.2	41142	34538.3	26290.2	35490.5	7980.35	10556.1	2034.4	8521.29	16510	31748.6	9120.44	3.48104	0.000686546	0.00404032	0.314995
M123T66_2	123.05399	65.9290	Niacinamide	level 2	[M+H]+	0.996353200441446	HMDB0001406	C00153	Organoheterocyclic compounds	Pyridines and derivatives	Pyridinecarboxylic acids and derivatives	2.10348e+06	2.05645e+06	2.28565e+06	1.14807e+06	1.5613e+06	388068	722331	483213	430306	926720	1.83099e+06	590128	3.1027	0.000693235	0.00405939	2.33321
M271T162	271.05949	162.3790	7,3',4'-trihydroxyisoflavone	level 2	[M+H]+	0.832182380387774	HMDB0041655	C14313	Phenylpropanoids and polyketides	Isoflavonoids	Isoflav-2-enes	696.92	962.803	696.111	246.289	1856.63	4499.24	3863.72	8871.73	6447.92	5335.38	891.752	5803.6	0.153655	0.000696741	0.00405972	0.144679
M260T282	260.07325	281.5245	D-glucosamine 6-phosphate	level 1	[M+H]+	0.923661496972271	HMDB0001254	C00352	Organic oxygen compounds	Organooxygen compounds	Carbohydrates and carbohydrate conjugates	14281.1	8150.4	13513.5	12950	12637.7	7397.61	5559.07	2314.72	4134.18	5586.83	12306.5	4998.48	2.46206	0.000697709	0.00404534	0.179965
M175T305	175.04462	305.1555	Juglone	level 2	[M+H]+	0.863772186511635	HMDB0030773	C03840	Benzenoids	Naphthalenes	Naphthoquinones	2809.18	2580.8	1474.97	1748.98	2806.6	681.998	823.145	975.351	679.554	510.13	2284.1	734.035	3.11171	0.000713573	0.00411704	0.0804472
M405T208	405.20795	207.5610	Hydrocortisone 21-acetate	level 1	[M+H]+	0.973305079069445		C02821	Lipids and lipid-like molecules	Steroids and steroid derivatives	Pregnane steroids	5577.07	4423.13	4339.4	2576.32	3346.3	1044.88	1223.01	1204.13	1013.56	1749.96	4052.44	1247.11	3.24947	0.000715653	0.00410889	0.112322
M175T383	175.07019	382.7060	L-thiocitrulline	level 2	[M+H-NH3]+	0.980856393854506			Organic acids and derivatives	Carboxylic acids and derivatives	Amino acids, peptides, and analogues	28136	25161.6	34989.1	33528.1	24717.4	4951.99	16093.6	13381.6	8906.39	18205.1	29306.4	12307.7	2.38114	0.000727584	0.00415712	0.26652
M76T329	76.07472	329.1440	Trimethylamine n-oxide	level 1	[M+H]+	0.99531163883927	HMDB0000925	C01104	Organic nitrogen compounds	Organonitrogen compounds	Aminoxides	76994.7	111918	170635	109773	120990	36828.1	15204	40504	23670.7	46250.2	118062	32491.4	3.63365	0.000728796	0.00414393	0.602367
M157T123	157.07471	122.6150	Indole-3-acetonitrile	level 2	[M+H]+	0.950928710940254	HMDB0006524	C02938	Organoheterocyclic compounds	Indoles and derivatives	Indoles	53305.1	78502.6	41927.9	78828.1	66973.2	15775.5	18980.9	28314.3	31024.6	18950.3	63907.4	22609.1	2.82662	0.000733825	0.00415246	0.421885
M170T428	170.09113	427.5710	3-Methylhistidine	level 1	(M+H)+	0.9771	HMDB0000001/HMDB0000479	C01152	Organic acids and derivatives	Carboxylic acids and derivatives	"Amino acids, peptides, and analogues"	213832	164946	206251	226631	208343	119083	70857.1	90475.6	77277.1	157929	204001	103124	1.9782	0.000741388	0.00417519	0.674402
M204T304	204.12272	303.9005	Acetylcarnitine	level 1	[M+H]+	0.999326653898385		C02571	Lipids and lipid-like molecules	Fatty Acyls	Fatty acid esters	2.12938e+06	2.31148e+06	2.46703e+06	1.94589e+06	1.74206e+06	1.40455e+06	862733	957163	559065	1.38935e+06	2.11917e+06	1.03457e+06	2.04835	0.000777093	0.00435542	2.17828
M291T322	291.13594	321.9250	Trimethoprim	level 1	[M+H]+	0.700571451663001	HMDB0014583	C01965	Benzenoids	Phenol ethers	Anisoles	7932.44	8403.32	4508.52	7493.89	8072.81	1902.3	3801.4	1219.65	1935.96	4012.03	7282.2	2574.27	2.82884	0.000809094	0.00451329	0.141352
M359T411	359.19110	411.2575	Pyroglu-thr-lys	level 2	[M+H]+	0.895830611584488			Organic acids and derivatives	Carboxylic acids and derivatives	Amino acids, peptides, and analogues	7720.51	6308.38	4106.46	8088.79	8954.25	2087.48	1559.21	3697.29	818.568	1633.45	7035.68	1959.2	3.5911	0.000810356	0.004499	0.147606
M347T219	347.16653	219.2500	Piperonyl sulfoxide	level 2	[M+Na]+	0.940638135785275		C19147				7713.96	6133.58	6325.81	3611.17	4794.6	1929.36	1867.06	2068.89	1758.91	2444.26	5715.82	2013.7	2.83847	0.000812645	0.00449053	0.128678
M132T122	132.04312	122.4055	Zonisamide	level 2	[M+H-H3SO2N]+	0.701399212880692	HMDB0015045	C07504				33899.7	55719.5	32536.4	42520.4	52699.2	12589.3	11515.8	22766.6	7581.17	20725.3	43475	15035.6	2.89147	0.000890052	0.00489529	0.352213
M174T373	174.08624	372.7730	Ala-Thr-Arg	level 2	[M+2H]2+	0.883005512280399			Organic acids and derivatives	Carboxylic acids and derivatives	Amino acids, peptides, and analogues	67681	82412.6	87041	72103.8	70573.3	44301.7	30317.7	44336.2	12575.1	50163.1	75962.3	36338.8	2.09039	0.000903529	0.00494629	0.416665
M348T254	348.05121	253.5050	2'-deoxyguanosine 5'-monophosphate	level 2	[M+H]+	0.8158851880908	HMDB0001044	C00362	Nucleosides, nucleotides, and analogues	Purine nucleotides	Purine deoxyribonucleotides	1859.02	2614.1	2989.91	2850.6	2695.55	1536.61	1226.69	1650.79	780.995	619.153	2601.84	1162.85	2.23747	0.000937675	0.00510946	0.0788825
M311T310	311.15894	309.9620	Labetalol	level 2	[M+H-H2O]+	0.878919310908192	HMDB0014736	C07063	Benzenoids	Benzene and substituted derivatives	Benzoic acids and derivatives	2969.63	4344.13	6012.86	5158.68	4791.74	2724.16	1270.87	1524.12	1510.18	1898.16	4655.41	1785.5	2.60735	0.000940411	0.00510075	0.111139
M173T454	173.13837	454.2470	Leu-Gly-Arg	level 2	[M+2H]2+	0.940326917891553			Organic acids and derivatives	Carboxylic acids and derivatives	Amino acids, peptides, and analogues	4954.87	6312.63	8393.51	6201.44	4808.7	2880.61	2543.6	2899.84	2353.17	3194.57	6134.23	2774.36	2.21105	0.000944276	0.00509823	0.11864
M127T318	127.04890	318.3560	Imidazoleacetic acid	level 1	[M+H]+	0.991655285871664	HMDB0002024	C02835	Organoheterocyclic compounds	Azoles	Imidazoles	9748.68	7697.71	10925.4	8751.09	8519.98	4752.78	6160.97	3304.47	3711.1	6468.62	9128.57	4879.59	1.87076	0.000998974	0.00536892	0.13395
M365T392	365.10411	392.4690	Melibiose	level 2	[M+Na]+	0.981529256224234	HMDB0000048	C05402	Organic oxygen compounds	Organooxygen compounds	Carbohydrates and carbohydrate conjugates	34814.2	47470	48564.8	36107.1	32418.5	21499.7	13933.8	20712.2	18872.8	25981	39874.9	20199.9	1.97401	0.00100384	0.00537053	0.290617
M337T31	337.18114	30.8870	18-carboxydinorleukotriene b4	level 2	[M-H]-	0.989556434122552			Lipids and lipid-like molecules	Fatty Acyls	Fatty acids and conjugates	34162.2	28518.9	28441.3	30804.1	28064.2	38909.1	39527.9	45422	36870.9	37392.2	29998.1	39624.4	0.757062	0.00100501	0.0053525	0.347561
M543T441	543.13004	441.2745	Melezitose	level 2	[M+K]+	0.981128569247754	HMDB0011730	C08243	Organic oxygen compounds	Organooxygen compounds	Carbohydrates and carbohydrate conjugates	4780.37	4336.14	7003.1	5504.34	7600.76	1770.38	1966.21	705.616	1841.31	3528.28	5844.94	1962.36	2.97853	0.00104562	0.00554368	0.12631
M276T395	276.14330	395.1830	L-glutarylcarnitine	level 2	[M+H]+	0.987505921974493	HMDB0013130		Lipids and lipid-like molecules	Fatty Acyls	Fatty acid esters	13794.7	13904.3	13960.1	8706.07	10861.4	4730.05	7378.84	5619.76	4608.38	7786.19	12245.3	6024.65	2.03254	0.00109146	0.00576077	0.165985
M733T179	733.48449	178.8425	Salinomycin	level 2	[M+H-H2O]+	0.954708384207935		C15690	Lipids and lipid-like molecules	Prenol lipids	Terpene glycosides	782.312	1367.82	2008.97	1430.58	978.566	2696.38	2850.79	3696.44	4944.62	3574.74	1313.65	3552.59	0.369771	0.00111026	0.00583384	0.0983519
M212T276	212.07438	276.3620	Milrinone	level 2	[M+H]+	0.78863949142536	HMDB0014380	C07224	Organoheterocyclic compounds	Pyridines and derivatives	Bipyridines and oligopyridines	3164.32	3676.75	5667.77	4057.17	3671.34	1420.3	1102.17	1781.3	1547.8	2423.13	4047.47	1654.94	2.44569	0.00111356	0.00582515	0.0994025
M648T374	648.29488	374.1380	Leukotriene c4	level 2	[M+Na]+	0.99798078883916	HMDB0001198	C02166	Organic acids and derivatives	Carboxylic acids and derivatives	Amino acids, peptides, and analogues	2539.8	1827.96	2582.35	3502.43	3055.69	1144.66	1152	1300.92	464.046	1425.47	2701.65	1097.42	2.46182	0.001163	0.00605688	0.0852163
M91T37	91.05305	37.0540	Benzyl alcohol	level 2	[M+H-H2O]+	0.969566692519008	HMDB0003119	C00556	Benzenoids	Benzene and substituted derivatives	Benzyl alcohols	49012.4	40576	37701.1	31245.7	49472.2	22006.4	20488.5	18279	28071.6	24414.1	41601.5	22651.9	1.83655	0.00116873	0.00605992	0.283693
M90T342_2	90.05400	341.8260	Alanine	level 2	[M+H]+	0.999693332496063	HMDB0000161	C00041	Organic acids and derivatives	Carboxylic acids and derivatives	Amino acids, peptides, and analogues	232797	220728	206773	243762	232313	285660	252199	271481	276206	301590	227275	277427	0.819223	0.00123054	0.00635241	0.470148
M428T34_2	428.38706	33.9000	Stearoylcarnitine	level 1	[M+H]+	0.867216004226427	HMDB0000848		Lipids and lipid-like molecules	Fatty Acyls	Fatty acid esters	143879	152558	170963	147513	152743	112044	122676	136160	124333	125976	153531	124238	1.23579	0.00127985	0.0065781	0.347419
M243T27	243.10030	27.3695	Equol	level 1	[M+H]+	0.981050751066547	HMDB0130495	C14131	Phenylpropanoids and polyketides	Isoflavonoids	Isoflavans	17552.6	43358.4	34462.7	29903.2	26906	10995.8	7241.64	11200.6	8324.36	10093.2	30436.6	9571.12	3.18004	0.00131135	0.00671072	0.310454
M459T193	459.24685	192.7400	Fumagillin	level 2	[M+H]+	0.904851665607305		C09668	Lipids and lipid-like molecules	Fatty Acyls	Fatty acids and conjugates	13110.1	7316.86	5567.17	8064	5660.91	16116.1	14542.5	16323	13443.6	14908	7943.8	15066.7	0.527244	0.00131174	0.0066836	0.177703
M356T61_2	356.35130	60.7840	Arachidoyl ethanolamide	level 2	[M+H]+	0.981158114597516			Organic nitrogen compounds	Organonitrogen compounds	Amines	433755	464157	400742	396235	438017	298835	285095	276390	269315	390586	426581	304044	1.40302	0.00135401	0.00686924	0.729973
M80T65	80.04843	65.0885	Pyridine	level 2	[M+H]+	0.953462831903554	HMDB0000926	C00747				45227.7	40936.1	48782.1	28122.7	31894.7	20005.2	17195.1	12272.1	13227.9	24358.7	38992.6	17411.8	2.23944	0.00137303	0.00693585	0.306334
M348T422	348.06925	422.0105	Adenosine 5'-monophosphate	level 2	[M+H]+	0.992152039542293	HMDB0000045	C00020	Nucleosides, nucleotides, and analogues	Purine nucleotides	Purine ribonucleotides	2308.08	1814.19	1959.28	2304	3367.63	1164.89	1137.16	969.292	1063.77	757.242	2350.63	1018.47	2.308	0.0014858	0.00747343	0.0751342
M455T204	455.18712	204.0775	2'-deoxycytidine	level 2	[2M+H]+	0.999414905663264	HMDB0000014	C00881	Nucleosides, nucleotides, and analogues	Pyrimidine nucleosides	Pyrimidine 2'-deoxyribonucleosides	64044.7	39465.8	80135.8	42997.2	35829.8	17046.2	6736.83	9696.69	8793.37	15512.3	52494.6	11557.1	4.54221	0.00153496	0.00768788	0.411853
M129T64	129.05528	63.8010	2-ketohexanoic acid	level 2	[M-H]-	0.706362839019019	HMDB0001864	C00902	Organic acids and derivatives	Keto acids and derivatives	Medium-chain keto acids and derivatives	460019	501841	561117	953335	574186	2.21309e+06	1.68903e+06	1.53356e+06	967210	1.92975e+06	610099	1.66653e+06	0.36609	0.0016384	0.00817119	3.56613
M732T42	731.60155	42.1800	N-(octadecanoyl)sphing-4-enine-1-phosphocholine	level 2	[M+H]+	0.919246319329893	HMDB0001348	C00550	Lipids and lipid-like molecules	Sphingolipids	Phosphosphingolipids	16998.3	31375	11641	13881.9	12278.5	379.099	131.453	679.708	507.827	466.659	17234.9	432.949	39.8082	0.00176399	0.00876039	0.273755
M308T321	308.19649	320.5395	Senecionine	level 2	[M+H-CO]+	0.749938914559389		C06176				1397.04	1900.87	2226.25	1697.32	2862.52	807.171	1014.07	720.27	891.007	782.925	2016.8	843.089	2.39216	0.00178873	0.00884597	0.0698787
M303T220	303.13995	220.4980	Nordihydroguaiaretic acid	level 2	[M+H]+	0.974617227663234		C10719				12690.9	9212.63	10247.8	5845.78	7292.68	2852.02	4054.41	2942.4	2925.67	4434.26	9057.97	3441.75	2.63179	0.00184232	0.00907285	0.159097
M159T264_2	159.11206	263.7820	Val-Ala-Lys	level 2	[M+2H]2+	0.739872954524805			Organic acids and derivatives	Carboxylic acids and derivatives	Amino acids, peptides, and analogues	568122	553520	540839	849012	891645	266379	225035	340042	229001	408260	680628	293743	2.31708	0.00193521	0.00949059	1.31588
M321T304	321.11466	304.1800	Pseudo-anisatin	level 2	[M+Na]+	0.960843602758057						3599.61	2837.97	2460.92	2648.93	3709.65	838.777	1791.82	2170.96	1070.66	1481.01	3051.41	1470.65	2.07488	0.00194228	0.00948575	0.0797486
M120T291	120.07944	291.4670	Tyramine	level 1	(M+H-H2O)+	0.9149	HMDB0000306	C00483	Benzenoids	Benzene and substituted derivatives	Phenethylamines	104452	106798	86516.3	106835	105012	80329.1	90022.6	73497.7	81015	79748.4	101923	80922.6	1.25951	0.00207555	0.0100947	0.289706
M120T338	120.06449	337.5990	D-threonine	level 2	[M+H]+	0.857427617176157	HMDB0015068	C00820	Organic acids and derivatives	Carboxylic acids and derivatives	Amino acids, peptides, and analogues	14830.3	7185.97	12045.4	18536.8	15777.2	3590.05	4125.08	1893.62	7457.93	4111.54	13675.1	4235.64	3.22858	0.00217279	0.0105242	0.205111
M219T36_2	219.17464	35.6820	BHT	level 2	(M-H)-	0.6202						19364.6	15219.3	9194.13	11161.2	10492.5	18262.1	31660.5	30765	27547.1	24714.7	13086.3	26589.9	0.492155	0.00221965	0.0107071	0.406219
M288T50	288.08571	50.4490	Emodin	level 2	[M+NH4]+	0.939993919624408	HMDB0035214	C10343	Benzenoids	Anthracenes	Anthraquinones	4919.6	5197.44	5199.19	4958.65	4974.59	4739.3	2381.47	2502.46	3204.52	3113.58	5049.89	3188.27	1.5839	0.00233892	0.0112364	0.0857843
M231T311	231.13284	311.0465	DL-proline	level 2	[2M+H]+	0.902271414103504	HMDB0000162	C00148	Organic acids and derivatives	Carboxylic acids and derivatives	Amino acids, peptides, and analogues	28587.2	25525	29650.2	34604	39992.2	16723.3	14213.3	19819.6	13135.5	24044.4	31671.7	17587.2	1.80084	0.00238329	0.011403	0.248964
M130T122	130.06390	121.9060	Indole-3-carbinol	level 2	[M+H-H2O]+	0.917345838124767	HMDB0005785		Organoheterocyclic compounds	Indoles and derivatives	Indoles	133585	252486	184443	282072	304754	79647.7	91164.2	112010	61799.7	98476.4	231468	88619.6	2.61193	0.00246151	0.0117295	0.79378
M447T286	447.21974	286.4140	Ht-2 toxin	level 2	[M+Na]+	0.932105913298733		C19952	Lipids and lipid-like molecules	Prenol lipids	Sesquiterpenoids	832.424	983.501	739.04	938.205	810.945	586.483	698.769	512.648	296.867	494.362	860.823	517.826	1.66238	0.00254245	0.0120664	0.0382707
M140T355	140.06700	354.9760	N-tigloylglycine	level 1	[M+H-H2O]+	0.767626077296818	HMDB0000959		Organic acids and derivatives	Carboxylic acids and derivatives	Amino acids, peptides, and analogues	26827.3	34769.3	32012	28191.2	31375.5	53533	46477.5	37916.4	46237.9	38546.2	30635.1	44542.2	0.687776	0.0025477	0.0120428	0.240623
M288T201_2	288.21590	201.2080	Octanoylcarnitine	level 2	[M+H]+	0.994369272060035	HMDB0000791		Lipids and lipid-like molecules	Fatty Acyls	Fatty acid esters	5092.71	3450.03	3321.77	5791.11	3032.97	1971.61	1757.65	2071.09	1138.97	1198.82	4137.72	1627.63	2.54218	0.00255404	0.0120244	0.102587
M854T182	853.64010	181.6010	N-Tetracosanoyl-4-sphingenyl-1-O-phosphorylcholine	level 1	(M+K)+	0.973						9066.67	7114.09	8620.36	8289.77	9138.92	2145.42	4234.73	7383.73	4538.7	4440.12	8445.96	4548.54	1.85685	0.00270325	0.0126762	0.125294
M343T33	343.26160	33.2450	Docosahexaenoic acid methyl ester	level 2	[M+H]+	0.849782070335046			Lipids and lipid-like molecules	Fatty Acyls	Fatty acid esters	54806	47847.7	33908.4	53916.9	60547.7	29109.8	31862.8	34227.6	28147.5	24673.4	50205.4	29604.2	1.69588	0.0027356	0.012777	0.286999
M285T27	285.07473	26.7830	Glu-His	level 1	[M+H]+	0.997227691364514	HMDB0005781	C14536	Phenylpropanoids and polyketides	Isoflavonoids	Isoflav-2-enes	9478.91	17086.7	15713.3	13515.9	13750.2	9666.45	5798.4	778.349	6807.71	5390.32	13909	5688.25	2.44522	0.00275785	0.01283	0.186358
M94T284	94.06405	284.1880	4-picoline	level 2	[M+H]+	0.731630105885866			Organoheterocyclic compounds	Pyridines and derivatives	Methylpyridines	4962.75	6446.14	6180.93	7117.92	7283.82	2575.85	3848.84	1952.69	2609.69	5385.51	6398.31	3274.51	1.95397	0.00285255	0.0132183	0.11321
M130T308	130.04893	307.7065	D-pyroglutamic acid	level 2	[M+H]+	0.996850696830682		C02237	Organic acids and derivatives	Carboxylic acids and derivatives	Amino acids, peptides, and analogues	78138.8	92667.4	90061.5	72282.3	75831.8	47062.7	36028.8	73754.7	48441.4	46374.9	81796.4	50332.5	1.62512	0.00289535	0.013364	0.353088
M242T30	242.01054	29.6060	D-glucosamine, 6-sulfate	level 1	[M+H-H2O]+	0.887362249586827			Organic oxygen compounds	Organooxygen compounds	Carbohydrates and carbohydrate conjugates	3614.3	4649.11	5280.11	4850.07	5853.3	3402.07	2513.89	2605.41	479.518	2402.24	4849.38	2280.62	2.12634	0.00294382	0.0135347	0.101861
M128T321	128.06954	321.3190	Metronidazole	level 1	[M+H-C2H4O]+	0.925661262703839	HMDB0015052	C07203	Organoheterocyclic compounds	Azoles	Imidazoles	8885.03	6682.53	10030.4	9519.87	11384.9	6544.43	5928.08	6139.2	5750.61	5304.13	9300.54	5933.29	1.56752	0.00295769	0.0135455	0.121577
M404T433	404.20155	432.6320	Gln-Glu-Lys	level 2	[M+H]+	0.833319285065254			Organic acids and derivatives	Carboxylic acids and derivatives	Amino acids, peptides, and analogues	2526.96	3765.67	3608.78	2887.52	2906.74	1423.54	802.826	2659.73	899.072	1376.96	3139.13	1432.43	2.19148	0.00297812	0.0135862	0.0840318
M133T416	133.01376	416.1360	L-Malic acid	level 1	(M-H)-	0.8459	HMDB0000156	C00149	Organic acids and derivatives	Hydroxy acids and derivatives	Beta hydroxy acids and derivatives	72979.9	38963.3	53477	79855.4	39209.8	96726.4	165425	131568	131217	92123.5	56897.1	123412	0.461033	0.00299547	0.0136126	0.902985
M306T403	306.14879	403.4040	Arg-Met	level 1	[M+H]+	0.852759507767059			Organic acids and derivatives	Carboxylic acids and derivatives	Amino acids, peptides, and analogues	6762.71	9361.88	5449.83	6434.64	8637.08	2156.8	4588.7	3437.56	4024.53	4615.08	7329.23	3764.53	1.94691	0.00314804	0.014251	0.11958
M730T175_1	729.58760	175.0270	N-oleoyl-d-erythro-sphingosylphosphorylcholine	level 2	[M+H]+	0.997313629686409	HMDB0012101		Lipids and lipid-like molecules	Sphingolipids	Phosphosphingolipids	284618	277861	225583	310117	260563	197947	169610	183568	127943	229368	271749	181687	1.49569	0.00329515	0.0148597	0.645199
M116T309_2	116.06989	308.9665	DL-arginine	level 1	[M+H-CH5N3]+	0.999382548280894		C00792	Organic acids and derivatives	Carboxylic acids and derivatives	Amino acids, peptides, and analogues	1.03332e+06	1.20476e+06	1.45308e+06	1.22282e+06	1.36023e+06	750419	966808	475923	503321	950353	1.25484e+06	729365	1.72046	0.0033052	0.0148482	1.4359
M402T218	402.28330	217.6265	Myriocin	level 2	[M+H]+	0.814976593751611		C19914	Lipids and lipid-like molecules	Fatty Acyls	Fatty acids and conjugates	1495.51	2993.87	2994.92	2738.27	2408.48	629.202	1978.37	636.811	593.301	890.671	2526.21	945.67	2.67134	0.00336156	0.015044	0.0818377
M393T296	393.17226	295.6735	Decanoyl-L-carnitine	level 2	(M-H+2K)+	0.6645						1129.19	1185.62	1729.93	1483.98	1626.46	817.91	937.745	1051.19	536.97	856.859	1431.04	840.134	1.70334	0.00374959	0.0167169	0.0487437
M160T46	160.07455	45.9490	Hydrastinine	level 2	[M+H-CH4O2]+	0.713520772442466						7357.08	6875.57	7669.4	6859.28	6379.41	10884.8	9775.61	10034.3	13087.3	8176.53	7028.15	10391.7	0.676323	0.00377545	0.0167687	0.1215
M507T60	507.10539	60.4815	Protohypericin	level 2	[M+H]+	0.856406443909759	HMDB0034180					341.094	150.093	88.322	140.713	190.027	835.272	1286.06	1599.72	2843.8	1235.55	182.05	1560.08	0.116693	0.00403584	0.0178578	0.0762264
M330T48	330.13601	48.2940	Gln-Gly-Gln	level 2	[M-H]-	0.964772297965864			Organic acids and derivatives	Carboxylic acids and derivatives	Amino acids, peptides, and analogues	5383.74	5396.56	4201.38	3799.88	3390.28	12183.9	6623.8	19943.9	13854.9	12670.3	4434.37	13055.4	0.339658	0.00404969	0.017852	0.310874
M311T334	311.16990	333.9570	His-Arg	level 1	M+	0.6644						3890.19	4105.04	4761.82	5741.73	6065.75	2033.78	1994.14	3579.12	2470.98	3483.86	4912.91	2712.38	1.81129	0.00407022	0.0178756	0.0994879
M683T484	683.36967	483.9420	Methyllycaconitine	level 2	[M+H]+	0.950405721704657		C08699	Lipids and lipid-like molecules	Prenol lipids	Diterpenoids	7143.53	11773.2	10693.6	7169.4	11314.9	5627.39	5922.59	3141.87	6094.74	3371.92	9618.93	4831.7	1.99079	0.00416766	0.0182354	0.145965
M294T309	294.15366	309.0730	Ile-Tyr	level 1	M+	0.7335						18421.7	20336.1	24458.3	23938.9	25764.5	16265.2	7232.1	15129.1	11395.9	17301.2	22583.9	13464.7	1.67727	0.00420322	0.0183229	0.197285
M223T360	223.05604	360.4365	Hexamethylcyclotrisiloxane	level 2	[M+H]+	0.73374293755039			Organometallic compounds	Organometalloid compounds	Organosilicon compounds	7387.27	3805.06	5031.92	6558.69	8558.73	2995.84	3130.96	2833.05	3091.39	2656.73	6268.33	2941.6	2.13093	0.0043581	0.018928	0.121109
M129T308	129.06472	307.6770	5-methyl-5,6-dihydrouracil	level 1	[M+H]+	0.736901843254771	HMDB0000079	C00906	Organoheterocyclic compounds	Diazines	Pyrimidines and pyrimidine derivatives	12636.8	11351.2	9351.1	9503.43	10002.4	6908.65	6962.41	9225.46	7758.96	7262.02	10569	7623.5	1.38637	0.00463571	0.0200597	0.107456
M235T423	235.09162	422.7510	Glu-Ser	level 1	[M+H]+	0.963263481176184	HMDB0028828		Organic acids and derivatives	Carboxylic acids and derivatives	Amino acids, peptides, and analogues	28573.3	28364.8	31854.5	37406.7	37787.2	19084.1	29200.2	18957.9	14311.2	20612.6	32797.3	20433.2	1.6051	0.0046621	0.0201	0.218458
M255T51_1	255.23233	50.7835	Palmitic acid	level 1	[M-H]-	0.999639710383298	HMDB0000220	C00249	Lipids and lipid-like molecules	Fatty Acyls	Fatty acids and conjugates	2.18139e+07	1.74353e+07	2.5413e+07	1.57949e+07	2.20744e+07	1.14181e+07	1.54007e+07	1.3304e+07	1.15476e+07	1.41557e+07	2.05063e+07	1.31652e+07	1.55761	0.00466486	0.0200385	9.30956
M132T342_2	132.07574	342.0095	Creatine	level 1	[M+H]+	0.997619407570093	HMDB0000064	C00300	Organic acids and derivatives	Carboxylic acids and derivatives	Amino acids, peptides, and analogues	4.50291e+06	3.92046e+06	3.37981e+06	4.31471e+06	4.01449e+06	5.08965e+06	4.40073e+06	4.94052e+06	5.22289e+06	5.26112e+06	4.02648e+06	4.98298e+06	0.808046	0.00479457	0.0205208	1.98024
M143T366	143.11660	366.2760	N6-Methyl-L-lysine	level 1	(M+H-H2O)+	0.6138	HMDB0002038	C02728	Organic acids and derivatives	Carboxylic acids and derivatives	"Amino acids, peptides, and analogues"	75742	328628	280358	308296	323225	40794.6	39153.3	147191	45027.2	42725.6	263250	62978.3	4.18	0.00490652	0.0209238	0.959334
M251T49	251.05862	49.2400	Sulfadiazine	level 1	[M+H]+	0.770897007342648	HMDB0014503	C07658	Benzenoids	Benzene and substituted derivatives	Benzenesulfonamides	7277.17	10481.5	8907.25	7920.29	11778.7	6305.73	2937.11	6467.02	4873.97	5648.39	9272.97	5246.45	1.76748	0.00491093	0.020867	0.126322
M319T212	319.12547	212.2540	Asn-Trp	level 2	[M+H]+	0.790693662090007			Organic acids and derivatives	Carboxylic acids and derivatives	Amino acids, peptides, and analogues	1583.75	2079.76	3450.18	2276.29	2304.5	1133.59	1349.01	762.645	871.183	1298.71	2338.9	1083.03	2.15959	0.0049823	0.0210941	0.0696905
M353T37	353.26590	37.0150	Monolinolenin (9c,12c,15c)	level 2	[M+H]+	0.825809284713445			Lipids and lipid-like molecules	Fatty Acyls	Lineolic acids and derivatives	14652	26872.9	18964	28418.3	27974.8	10749.1	14937.8	7237.48	11801.9	13369	23376.4	11619.1	2.0119	0.0050155	0.0211586	0.221117
M745T64_2	745.49617	63.8010	1-palmitoyl-2-linoleoyl-sn-glycero-3-phospho-(1'-rac-glycerol)	level 2	[M-H]-	0.950380197574539			Lipids and lipid-like molecules	Glycerophospholipids	Glycerophosphoglycerols	21800.8	25881.9	20254.9	9961.81	26045	10502.5	2868.62	12653.9	6023.49	6911.08	20788.9	7791.91	2.66801	0.00507235	0.021322	0.392177
M61T105_2	61.03919	105.2605	Urea	level 1	[M+H]+	0.99902654341477	HMDB0000294	C00086	Organic acids and derivatives	Organic carbonic acids and derivatives	Ureas	327123	344926	347756	301492	332844	228864	192897	209678	243087	322932	330828	239492	1.38138	0.00518438	0.0217153	0.592893
M306T35	306.27781	35.1065	N-acetylsphingosine	level 2	[M+H-2H2O]+	0.894605888518493			Lipids and lipid-like molecules	Sphingolipids	Ceramides	48015.9	46934.5	40728.9	47663	58557.5	26566.6	9001.02	33464.4	13268.2	38485.5	48380	24157.1	2.00272	0.00520533	0.0217258	0.320899
M597T127	597.44573	126.7040	Nonapropylene glycol monobutyl ether	level 2	[M+H]+	0.851437153759637			Organic oxygen compounds	Organooxygen compounds	Alcohols and polyols	1810.66	3831.16	2574.27	1440.59	2072.31	3780.1	6542.72	4789.94	3798.83	5430.94	2345.8	4868.51	0.481831	0.00536434	0.0223103	0.104732
M215T202	215.06266	202.0645	Monolinuron	level 2	[M+H]+	0.829006076487813		C18794	Benzenoids	Benzene and substituted derivatives	N-phenylureas	61153	66148.9	75667	61142	56357.6	86342.9	76274.7	109528	116756	131632	64093.7	104107	0.615654	0.00546328	0.0226418	0.393716
M131T380	131.04541	380.1135	Asparagine	level 2	[M-H]-	0.995725532865284	HMDB0000168	C16438	Organic acids and derivatives	Carboxylic acids and derivatives	Amino acids, peptides, and analogues	15194.3	17110.3	24103.1	28405.9	28170.8	44760.7	54331.8	37744.5	38929.1	29744.8	22596.9	41102.2	0.549774	0.00557297	0.0230154	0.462268
M163T33_1	163.07498	33.4750	2-hydroxyibuprofen	level 2	[M+H-C3H8O]+	0.788699219599579	HMDB0060920					22806.1	27084.9	7141.95	20938.4	18455	4091.46	3895.32	11432.2	4273.01	4265.79	19285.3	5591.55	3.449	0.00563312	0.0231825	0.230225
M114T170_2	114.06499	169.6230	Creatinine	level 1	[M+H]+	0.999688745271789	HMDB0000562	C00791	Organic acids and derivatives	Carboxylic acids and derivatives	Amino acids, peptides, and analogues	881339	764950	1.07591e+06	631535	905427	612818	595777	468595	436721	609671	851833	544716	1.56381	0.00617887	0.0253398	1.09553
M425T41	425.16647	41.4020	Eprosartan	level 2	[M+H]+	0.967185398967167	HMDB0015014	C07467	Benzenoids	Benzene and substituted derivatives	Benzoic acids and derivatives	1719.06	1529.16	2025.41	946.682	1469.01	21785.8	13012.6	38913.9	9993.87	17426.9	1537.86	20226.6	0.0760317	0.00625263	0.0255533	0.26912
M593T176	593.26827	176.2310	(2r,3s,4s,5r,6r)-6-[1,7-bis(4-hydroxyphenyl)heptan-3-yloxy]-5-[(2s,3r,4r)-3,4-dihydroxy-4-(hydroxymethyl)oxolan-2-yl]oxy-2-(hydroxymethyl)oxane-3,4-diol	level 2	[M-H]-	0.92750067983422			Phenylpropanoids and polyketides	Diarylheptanoids	Linear diarylheptanoids	301157	387523	294973	327362	212331	186658	228279	212357	141449	146223	304669	182993	1.66492	0.00633434	0.0257977	1.19142
M150T238	150.07615	237.6380	3-methyladenine	level 1	[M+H]+	0.869798233466464	HMDB0011600	C00913	Organoheterocyclic compounds	Imidazopyrimidines	Purines and purine derivatives	3250.52	3365.16	5531.52	3683.37	3707.73	1058.52	3065.06	2197.87	1696.59	702.486	3907.66	1744.1	2.2405	0.00633502	0.0257114	0.0929549
M281T49	281.24728	48.7320	Oleic acid	level 1	[M-H]-	0.999457604535039	HMDB0000207	C00712	Lipids and lipid-like molecules	Fatty Acyls	Fatty acids and conjugates	1.80692e+07	1.8669e+07	1.91345e+07	1.66215e+07	1.02224e+07	9.65444e+06	1.25493e+07	7.99996e+06	7.00707e+06	1.06005e+07	1.65433e+07	9.56227e+06	1.73006	0.00634026	0.0256443	9.0672
M924T120	923.50505	120.1390	Astrasieversianin xv	level 2	[M+Na]+	0.954388021525963			Lipids and lipid-like molecules	Steroids and steroid derivatives	Steroidal glycosides	7990.58	2215.51	4352.17	5166.4	4106.51	13604.8	15313.1	17003	38581.4	25299.6	4766.23	21960.4	0.217038	0.00648808	0.0261523	0.260076
M406T372	406.13076	371.9465	N-acetyl-d-lactosamine	level 1	[M+Na]+	0.995278906911403	HMDB0006583	C00611	Lipids and lipid-like molecules	Fatty Acyls	Fatty acyl glycosides	9369.39	18516.1	11756.1	9740.02	9761.82	6464.92	5095.33	5283.2	4522.1	5875.8	11828.7	5448.27	2.17109	0.00664127	0.0266784	0.171793
M501T373	501.19710	373.3280	Triamcinolone diacetate	level 2	[M+Na]+	0.990201206762996	HMDB0139638	C08184	Lipids and lipid-like molecules	Steroids and steroid derivatives	Pregnane steroids	12612.7	15159.9	13945.9	12584.2	12146.8	10598.9	9455.2	10558.4	10562.8	12303.4	13289.9	10695.7	1.24254	0.0069381	0.027776	0.104481
M128T422	128.06952	422.3590	Diethanolamine	level 1	(M+Na)+	0.6361	HMDB0004437	C06772	Organic nitrogen compounds	Organonitrogen compounds	Amines	29584.2	20531.7	33911.6	17848.8	18163.6	12896.6	7368.46	15533.6	10186.9	10696.9	24008	11336.5	2.11776	0.00721179	0.0287738	0.22092
M151T63	151.03746	63.4370	Vanillin	level 1	(M-H)-	0.7088	HMDB0012308	C00755	Benzenoids	Phenols	Methoxyphenols	5242.54	4557.18	1838.47	5702.61	3777.72	8914.83	7889.62	7000.42	5733.13	6946.77	4223.71	7296.95	0.578832	0.00732976	0.0291457	0.191467
M321T466	321.15222	466.4110	Ala-Cys-Lys	level 2	[M+H]+	0.729461979270531			Organic acids and derivatives	Carboxylic acids and derivatives	Amino acids, peptides, and analogues	2627.43	3813.06	4252.55	3450.29	2742.45	1482.77	2158.57	2167.71	1216.53	2669.36	3377.15	1938.99	1.74171	0.00755852	0.0299541	0.0771978
M258T29_1	257.97979	29.0555	Nitrilotriacetic acid	level 2	[M-2H+3Na]+	0.931526404756006		C14695	Organic acids and derivatives	Carboxylic acids and derivatives	Amino acids, peptides, and analogues	67625.1	52562	59706.3	48025.7	52326.6	43623.2	46502.5	40118.8	40485.1	45249.4	56049.1	43195.8	1.29756	0.00809386	0.031968	0.24318
M155T75	155.08042	75.1380	Dflnha	level 2	[M+H-C4H6N2O2]+	0.76692736021875	HMDB0014524		Organic acids and derivatives	Carboxylic acids and derivatives	Amino acids, peptides, and analogues	8418.1	8220.75	8581.68	12206.6	10912.9	5582.95	6355.23	4652.34	4378.88	8454.44	9668.01	5884.77	1.64289	0.0082264	0.0323829	0.126573
M731T147	730.53602	146.8080	1,2-dipalmitoleoyl-sn-glycero-3-phosphocholine	level 2	[M+H]+	0.964194432330647	HMDB0008002		Lipids and lipid-like molecules	Glycerophospholipids	Glycerophosphocholines	144860	163324	171163	147425	130519	139102	61443.6	101297	88786.6	111239	151458	100374	1.50894	0.00825176	0.0323744	0.439447
M255T223_2	255.09695	222.8065	5'-O-methylthymidine	level 1	[M-H]-	0.753588924080627			Nucleosides, nucleotides, and analogues	Pyrimidine nucleosides	Pyrimidine 2'-deoxyribonucleosides	145644	138791	69195.9	87897.8	82109.8	49278.2	58442.6	37565.2	12878.9	56936.3	104728	43020.2	2.43439	0.00836093	0.0326938	0.858664
M182T381	182.02166	381.3180	2s-amino-4-phosphonobutyric acid	level 2	[M-H]-	0.811508361861106			Organic acids and derivatives	Carboxylic acids and derivatives	Amino acids, peptides, and analogues	44300.3	39251	58793.8	55592.5	32485.1	23911.8	30308.2	33986.9	20337.9	26703.3	46084.5	27049.6	1.7037	0.00839565	0.0327208	0.45484
M118T50	118.06403	49.6680	Indole	level 1	[M+H]+	0.727780162524917	HMDB0000738	C00463	Organoheterocyclic compounds	Indoles and derivatives	Indoles	5345.05	6198.54	9241.56	9656.09	9765.41	3921.15	6520.93	1688.91	3443.53	3458.65	8041.33	3806.63	2.11245	0.00845591	0.0328469	0.126967
M245T371	245.11219	370.9600	Glu-Pro	level 1	[M+H]+	0.729812900304316	HMDB0028827		Organic acids and derivatives	Carboxylic acids and derivatives	Amino acids, peptides, and analogues	53582.9	31960.7	30105.9	27910.4	26352.7	19462.1	19918.7	11798.8	7125.36	15693.4	33982.5	14799.7	2.29617	0.00857699	0.0332076	0.29966
M246T496	246.18115	495.5470	Lys-Val	level 1	[M+H]+	0.924540200174978			Organic acids and derivatives	Carboxylic acids and derivatives	Amino acids, peptides, and analogues	15040.5	7028.03	6187.6	11808	13709.9	3831.54	4169.79	6122.78	4108.97	4175.34	10754.8	4481.68	2.39973	0.00878828	0.0339141	0.164286
M246T240	246.16871	239.6680	Isovaleryl-l-carnitine	level 2	[M+H]+	0.739325840461826			Lipids and lipid-like molecules	Fatty Acyls	Fatty acid esters	29270	26953.2	35885.8	31361.3	30335	15834.3	28729.9	15727.6	9264.27	22092.1	30761.1	18329.6	1.67822	0.00880973	0.0338858	0.215706
M275T421_1	275.12450	421.1525	Gln-gln	level 2	[M+H]+	0.860946156679782			Organic acids and derivatives	Carboxylic acids and derivatives	Amino acids, peptides, and analogues	1758.48	2099.82	3811.52	3949.79	2235.69	1200.27	1327.07	474.232	1468.11	925.804	2771.06	1079.1	2.56794	0.00888406	0.0340604	0.0815946
M137T298	137.06974	298.1915	Siduron	level 2	[M+H-C7H12]+	0.795672919478238		C18435	Benzenoids	Benzene and substituted derivatives	N-phenylureas	233865	240974	392594	99855.7	210731	33427.9	104024	64205.6	50006.6	93034.6	235604	68939.8	3.41753	0.00893449	0.0341425	0.805999
M143T128_1	143.03271	128.0440	L-Gulonic gamma-lactone	level 1	(M+H-2H2O)+	0.632	HMDB0003466	C01040	Organoheterocyclic compounds	Lactones	Gamma butyrolactones	15642.6	14177.1	13496.4	12700.8	12968.4	8056.79	7750.5	10848.9	13010.1	5824.27	13797	9098.11	1.51647	0.00894371	0.0340671	0.138724
M244T39	244.22654	39.0295	Myristoleic acid	level 1	(M+NH4)+	0.753	HMDB0002000	C08322	Lipids and lipid-like molecules	Fatty Acyls	Fatty acids and conjugates	15370.8	18820.6	11431.1	11455.1	11283.3	7199.83	8274.09	7382.43	7061.57	10492.3	13672.2	8082.04	1.69168	0.00898379	0.0341094	0.158166
M255T27	255.06420	26.9325	Daidzein	level 1	[M+H]+	0.990809950181259	HMDB0003312	C10208	Phenylpropanoids and polyketides	Isoflavonoids	Isoflav-2-enes	25405.1	40111.8	43103.2	40149.6	55370.7	16798.2	34440.9	9268.53	14827.8	19861.1	40828.1	19039.3	2.14441	0.00908314	0.0343757	0.285772
M231T278	231.13279	278.2550	Lys-Trp-Lys	level 2	[M+2H]2+	0.747530380859686			Organic acids and derivatives	Carboxylic acids and derivatives	Amino acids, peptides, and analogues	11657.2	9196.54	9697.26	10868.7	13073.7	9352.38	4522.98	6651.8	4305.85	8559.58	10898.7	6678.52	1.6319	0.00920803	0.0347367	0.132641
M401T35	401.34016	35.2110	7.alpha.-hydroxy-4-cholesten-3-one	level 2	[M+H]+	0.936515483116393	HMDB0001993	C05455	Lipids and lipid-like molecules	Steroids and steroid derivatives	Cholestane steroids	85845.2	86567.3	51695.2	178200	152785	29878.1	24384.7	17736.5	44929.9	31611.4	111019	29708.1	3.73698	0.00931369	0.0350231	0.580575
M203T53	203.08050	53.0010	Vasicinone	level 2	[M+H]+	0.704108230690936		C10744	Organoheterocyclic compounds	Diazanaphthalenes	Benzodiazines	20695.7	30777.2	27140.2	18704.9	29371.6	18581.5	17165.5	15610.2	17284.1	16588.3	25337.9	17045.9	1.48645	0.00943881	0.0353805	0.185921
M60T269	60.08085	269.4330	Trimethylamine	level 2	[M+H]+	0.947677574200825	HMDB0000906	C00565	Organic nitrogen compounds	Organonitrogen compounds	Amines	12141.3	8181.25	10875.3	3670.41	10054.9	5256.2	3656.07	1980.64	3623.76	3884.26	8984.63	3680.19	2.44135	0.00951015	0.0355347	0.15107
M144T272_2	144.10041	271.8245	Stachydrine	level 1	[M+H]+	0.964208208725345	HMDB0004827	C10172	Organic acids and derivatives	Carboxylic acids and derivatives	Amino acids, peptides, and analogues	177030	164464	206639	205637	258517	141149	98240.3	91547.1	86660.5	183374	202458	120194	1.68442	0.0102011	0.0379959	0.5679
M723T166	723.49340	165.7090	1',3'-bis[1,2-dilinoleoyl-sn-glycero-3-phospho]-sn-glycerol	level 2	[M-2H]2-	0.817742573388382	HMDB0010692		Lipids and lipid-like molecules	Glycerophospholipids	Glycerophosphoglycerophosphoglycerols	212191	257109	180903	224444	212467	160821	120202	157608	192093	84111.4	217423	142967	1.52079	0.0102309	0.0379865	0.932362
M271T50	271.05904	49.8220	Sulfuretin	level 2	[M+H]+	0.70387194291043		C08730				2388.9	2927.81	2534.46	1766.77	2695.76	6924.49	6910.21	4622.19	11294.6	3987.09	2462.74	6747.71	0.364974	0.0107918	0.0399434	0.137818
M304T484	304.16092	483.5725	Glu-Arg	level 2	[M+H]+	0.778765056459223	HMDB0028813		Organic acids and derivatives	Carboxylic acids and derivatives	Amino acids, peptides, and analogues	18861	25062.1	32564.5	42236.2	46540	15174.6	13675.1	16082.8	14213.7	20496.3	33052.7	15928.5	2.07507	0.0120087	0.044308	0.273639
M485T197	485.26324	196.6140	Kanamycin a	level 2	[M+H]+	0.861091546375075	HMDB0015303	C01822	Organic oxygen compounds	Organooxygen compounds	Carbohydrates and carbohydrate conjugates	907.639	1485.04	962.523	940.622	1406.33	4419.51	4962.56	948.977	4108.42	2932.63	1140.43	3474.42	0.328236	0.0122067	0.0448977	0.0948216
M345T474	345.18699	473.9770	Pyroglu-ser-lys	level 2	[M+H]+	0.772364449465486			Organic acids and derivatives	Carboxylic acids and derivatives	Amino acids, peptides, and analogues	3621.32	2602.06	2709.79	6616.43	2975.61	1346.43	1287.5	1503.2	1080.79	1237.98	3705.04	1291.18	2.8695	0.0124454	0.045633	0.10007
M900T165	899.52230	164.5870	Pi(18:1/15-hete)	level 2	[M-H]-	0.896610181165601			Lipids and lipid-like molecules	Glycerophospholipids	Glycerophosphoinositols	15922	16214.4	17203.3	14529.8	9886.69	7522.78	13196.5	4562.4	10224.6	6108.97	14751.2	8323.05	1.77234	0.0124559	0.0455298	0.269847
M241T105	241.08277	104.5765	Thymidine	level 1	[M-H]-	0.999072668733657	HMDB0000273	C00214	Nucleosides, nucleotides, and analogues	Pyrimidine nucleosides	Pyrimidine 2'-deoxyribonucleosides	730424	849790	605691	552327	291932	1.75828e+06	1.34849e+06	2.01467e+06	1.08479e+06	747821	606033	1.39081e+06	0.435741	0.0127808	0.0465729	2.98816
M337T28	337.03654	28.3310	4-phosphonobutyric acid	level 2	[2M+H]+	0.705651025518122			Lipids and lipid-like molecules	Fatty Acyls	Fatty acids and conjugates	1219.67	1868.87	2421.26	1349.78	1451.12	1314.03	922.456	570.481	657.993	788.348	1662.14	850.662	1.95394	0.0128518	0.0466869	0.0561207
M227T118	227.06635	117.5605	Deoxyuridine	level 1	[M-H]-	0.984588234604519	HMDB0000012	C00526	Nucleosides, nucleotides, and analogues	Pyrimidine nucleosides	Pyrimidine 2'-deoxyribonucleosides	213958	255259	244689	192717	104159	461968	368494	538706	353425	227094	202156	389937	0.518433	0.0131552	0.0476421	1.45515
M537T216	537.28583	216.2130	Cucurbitacin i	level 2	[M+Na]+	0.898727024450908		C08800	Lipids and lipid-like molecules	Steroids and steroid derivatives	Cucurbitacins	1413.68	1123.56	2146.63	1608.86	1019.62	799.782	795.581	906.529	920.587	534.704	1462.47	791.437	1.84787	0.0132859	0.0479679	0.0498961
M107T27	107.04803	27.4930	2-hydroxybenzyl alcohol	level 1	[M+H-H2O]+	0.952508838409557	HMDB0059709	C02323	Benzenoids	Benzene and substituted derivatives	Benzyl alcohols	3948.68	5246.52	4748.49	2796.42	3566.81	1392.1	2078.5	2703.43	2440.55	3280.2	4061.39	2378.95	1.70721	0.013679	0.0492359	0.0809591
M921T122	921.48426	122.3295	Stachybocin c	level 2	[M+Na]+	0.905679371928196			Organoheterocyclic compounds	Isoindoles and derivatives	Isoindolines	2447.97	1529.25	1480.73	1685.72	2101.56	3179.44	3629.55	3238.56	4889.61	2039.06	1849.04	3395.24	0.544598	0.0140484	0.0504115	0.0828321
M203T402	203.13771	401.5020	Lys-Phe-Lys	level 2	[M+2H-NH3]2+	0.96028108412073			Organic acids and derivatives	Carboxylic acids and derivatives	Amino acids, peptides, and analogues	20157.7	15592	29636.7	25480.5	28888.2	10450.5	19301.1	5588.65	13484.7	15550.9	23951	12875.2	1.86025	0.0141032	0.0504544	0.200816
M729T145	728.55272	145.0610	1-(1z-octadecenyl)-2-(9z-octadecenoyl)-sn-glycero-3-phosphoethanolamine	level 2	[M-H]-	0.914663625130427	HMDB0011375		Lipids and lipid-like molecules	Glycerophospholipids	Glycerophosphoethanolamines	259653	279046	293850	275464	246597	220946	182398	197251	178075	27885.2	270922	161311	1.6795	0.014259	0.0508571	1.12798
M527T411	527.15627	410.9930	Gentianose	level 2	[M+Na]+	0.983913961896912		C08239	Organic oxygen compounds	Organooxygen compounds	Carbohydrates and carbohydrate conjugates	12072.6	12968.1	18913.3	12860.2	18396.6	4469.9	5762.36	1539.36	7874.4	14528.5	15042.2	6834.91	2.20078	0.0144195	0.0512741	0.167717
M260T221_2	260.18455	221.2770	Hexanoyl-l-carnitine	level 2	[M+H]+	0.998584732530787	HMDB0000756		Lipids and lipid-like molecules	Fatty Acyls	Fatty acid esters	14199.7	9806.36	11216	18621.5	9335.95	8947.1	5882.4	8531.61	4292.73	5256.5	12635.9	6582.07	1.91974	0.0145731	0.0516643	0.155878
M246T234	246.12327	234.1710	L-Tryptophan	level 1	(M+CH3CN+H)+	0.7862	HMDB0000929	C00078	Organoheterocyclic compounds	Indoles and derivatives	Indolyl carboxylic acids and derivatives	399429	704296	372327	892281	695510	286598	329974	364949	138771	301677	612769	284394	2.15465	0.0150265	0.0531115	1.18498
M277T307	277.08916	306.9360	Flutamide	level 2	[M+H]+	0.874626093108322	HMDB0014642	C07653	Benzenoids	Benzene and substituted derivatives	Trifluoromethylbenzenes	10981.8	10916.3	16991	12797.1	18450.1	7241.13	4179.69	5589.98	6140.52	13194.9	14027.3	7269.24	1.92967	0.0155881	0.0549316	0.156986
M248T316	248.14859	316.4325	3-hydroxybutyrylcarnitine	level 2	[M+H]+	0.995603469848862	HMDB0062735		Lipids and lipid-like molecules	Fatty Acyls	Fatty acid esters	62939.1	42354.9	85814.9	49438.6	45436.3	34057.1	18737.6	30724.4	20505	42642.8	57196.8	29333.4	1.94989	0.0156718	0.0550619	0.31599
M497T417	497.14576	416.8260	Dapsone	level 1	[2M+H]+	0.828958243368717	HMDB0014395	C07666	Benzenoids	Benzene and substituted derivatives	Benzenesulfonyl compounds	731.566	854.288	722.103	664.657	829.1	503.274	563.795	579.476	506.245	757.865	760.343	582.131	1.30614	0.0157785	0.0552715	0.0262883
M186T223_1	186.04505	222.8325	2-hydroxy-6-methylquinoline-3-carbaldehyde	level 2	[M-H]-	0.77807584237607			Organoheterocyclic compounds	Quinolines and derivatives	Quinolones and derivatives	507159	527757	764915	739961	144739	1.00278e+06	1.17e+06	1.10645e+06	753122	780634	536906	962598	0.557768	0.0158865	0.055485	2.25252
M261T266	261.06270	266.4825	Itaconic acid	level 1	(2M+H)+	0.6916	HMDB0002092	C00490	Lipids and lipid-like molecules	Fatty Acyls	Fatty acids and conjugates	1156.75	932.022	1099.46	870.57	1519.05	946.694	658.837	692.944	626.892	723.285	1115.57	729.73	1.52874	0.0161045	0.05608	0.0374906
M344T182	344.27787	181.5750	Lauroyl-l-carnitine	level 2	[M+H]+	0.994271228496526	HMDB0002250		Lipids and lipid-like molecules	Fatty Acyls	Fatty acid esters	8740.63	7760.72	10804.7	9466.92	4583.86	5708.71	5165.92	5849.66	3476.2	3807.36	8271.37	4801.57	1.72264	0.0170288	0.0591236	0.109921
M362T39	362.23441	38.8050	N-palmitoyltaurine	level 2	[M-H]-	0.997888737567071			Lipids and lipid-like molecules	Fatty Acyls	Fatty amides	19655.7	13940.6	14451.2	17154.3	18026.6	30880.8	33877.3	18867.5	46470.2	24783	16645.7	30975.8	0.537377	0.0171135	0.059243	0.372964
M560T62	560.33207	61.7370	Glutamate conjugated cholic acid	level 2	[M+Na]+	0.708112861565187			Lipids and lipid-like molecules	Steroids and steroid derivatives	Bile acids, alcohols and derivatives	617.746	390.771	380.005	270.505	447.413	850.959	910.18	2071.65	1020.73	852.241	421.288	1141.15	0.369178	0.0175638	0.0606236	0.0500336
M329T76	329.10896	76.3940	Promethazine	level 1	(M-H+2Na)+	0.9287	HMDB0015202	C07404	Organoheterocyclic compounds	Benzothiazines	Phenothiazines	5891.13	8228.55	14581.9	9271.79	8320.19	4869.39	1075.51	1612.98	3317.47	7660.23	9258.7	3707.12	2.49755	0.0179754	0.0618626	0.139868
M487T105	487.35840	105.3060	Pygenic acid c	level 2	[M+H-H2O]+	0.786579024932463			Lipids and lipid-like molecules	Prenol lipids	Triterpenoids	2440.19	2395.08	2764.95	1792.38	2374.42	1904.29	1636.21	2102.9	1707.53	1796.84	2353.41	1829.56	1.28633	0.0182159	0.0625077	0.0429366
M789T142	788.51945	141.7130	Pe(18:2e/7-hdohe)	level 2	[M-H]-	0.883325294273972			Lipids and lipid-like molecules	Glycerophospholipids	Glycerophosphoethanolamines	145157	115949	141562	98311.2	77182.1	226017	211455	193016	109104	194653	115632	186849	0.618854	0.0182455	0.0624271	0.881384
M151T27	151.09537	27.3695	Triethylene glycol	level 2	[M+H]+	0.91564321773882			Organic oxygen compounds	Organooxygen compounds	Ethers	10047.1	8713.15	9810.71	8553.82	7382.41	7817.59	7381.84	7590.77	7217.77	7203.15	8901.43	7442.22	1.19607	0.0182874	0.062389	0.0754989
M336T50	336.25223	50.3250	Oxeladin	level 2	[M+H]+	0.761453275396295			Benzenoids	Benzene and substituted derivatives	Phenylpropanes	19876.4	19595.5	24384.5	16155	19279.1	15992.9	16944.7	16160.2	11936	15075	19858.1	15221.7	1.30459	0.0188187	0.0640162	0.129738
M161T535	161.12711	534.9135	N.epsilon.-methyl-l-lysine	level 2	[M+H]+	0.999076122753126	HMDB0002038	C02728	Organic acids and derivatives	Carboxylic acids and derivatives	Amino acids, peptides, and analogues	86906.2	162051	262087	151218	188013	100459	81238.8	77517.9	91939	78306	170055	85892.2	1.97987	0.0190525	0.0646249	0.57575
M601T245	601.24361	244.8770	Hydrangenoside c	level 2	[M+Na]+	0.953474837262609			Lipids and lipid-like molecules	Prenol lipids	Terpene glycosides	46.5891	29.2921	788.832	55.5804	34.5825	908.669	752.532	1628.23	365.683	1006.77	190.975	932.376	0.204826	0.0193466	0.0654339	0.0508665
M456T259	456.33019	258.6150	Lithocholylglycine	level 2	[M+Na]+	0.902947171720752	HMDB0000698	C15557	Lipids and lipid-like molecules	Steroids and steroid derivatives	Bile acids, alcohols and derivatives	3561.65	6146.84	4646.77	2683.26	3305.51	1723.28	3392.35	2020.1	1036.23	1710.1	4068.81	1976.41	2.05868	0.0200018	0.0674559	0.0981332
M216T506	216.14430	506.2210	Val-Val	level 1	M+	0.6919						67730.8	61498	57944.7	67808	69486.7	57834.5	49059.7	63257.6	48073	54506.9	64893.7	54546.3	1.1897	0.0201605	0.0677968	0.205511
M111T91_2	111.01933	90.9515	Uracil	level 1	[M-H]-	0.99812760447086	HMDB0000300	C00106	Organoheterocyclic compounds	Diazines	Pyrimidines and pyrimidine derivatives	100131	130175	138125	110532	53765.6	204319	268478	199401	221323	96344.7	106546	197973	0.538182	0.0208033	0.0697593	0.989122
M134T286	134.11654	285.7440	Ethyldiethanolamine	level 2	[M+H]+	0.803747876231869			Organic nitrogen compounds	Organonitrogen compounds	Amines	2428.42	1760.23	1456.49	1001.67	1109.87	804.497	885.146	919.903	719.611	687.254	1551.33	803.282	1.93124	0.0208622	0.0697581	0.0576203
M349T402	349.15934	402.1270	Enalaprilat	level 2	[M+H]+	0.752436573280625	HMDB0041886	C11720	Organic acids and derivatives	Carboxylic acids and derivatives	Amino acids, peptides, and analogues	1649.52	1028.05	2441.43	1592.83	1075.36	872.019	723.534	867.906	750.365	885.299	1557.44	819.825	1.89972	0.0210445	0.0701681	0.0506018
M147T229	147.06544	228.8400	Anethole	level 2	[M-H]-	0.989673304811308	HMDB0030837	C10428	Benzenoids	Phenol ethers	Anisoles	5060.33	4951.58	4390.83	4670.31	2130.29	3121.78	3237.21	2473.47	1361.28	1423.37	4240.67	2323.42	1.82518	0.0215716	0.0717225	0.147951
M547T24	547.15698	24.0500	Schaftoside	level 2	[M+H-H2O]+	0.928516610736918		C10181	Phenylpropanoids and polyketides	Flavonoids	Flavonoid glycosides	1070.75	4348.27	1587.65	5257.07	4968.76	1146.41	899.226	891.051	715.886	1068.87	3446.5	944.288	3.64984	0.0221079	0.0732985	0.102622
M721T42	721.47794	41.8070	1,2-dipalmitoyl-sn-glycero-3-phospho-(1'-rac-glycerol)	level 2	[M-H]-	0.847801504462332			Lipids and lipid-like molecules	Glycerophospholipids	Glycerophosphoglycerols	28593.1	34338.8	28213.6	34832.5	15750.8	18237.2	14334.5	17486.5	21951	3019.05	28345.7	15005.7	1.889	0.0222881	0.0736886	0.381762
M145T60	145.04898	60.4910	Oxyquinoline	level 2	M+	0.8073						2767.64	3476.15	4724.39	3503.66	4460.75	909.896	948.051	4237.75	1005.1	1563.79	3786.52	1732.92	2.18505	0.0228089	0.0751991	0.0869793
M159T182	159.05005	182.0920	Allantoin	level 1	[M+H]+	0.81383111839621	HMDB0000462	C01551	Organoheterocyclic compounds	Azoles	Imidazoles	36680	35779.9	34918.7	18440.7	26389.4	17207.8	13127.9	14652.2	9864.79	29276.1	30441.7	16825.7	1.80923	0.0228776	0.0752147	0.237142
M671T146	671.46126	146.1230	1-Hexadecanoyl-2-(9Z,12Z-octadecadienoyl)-sn-glycero-3-phosphoric acid	level 2	[M-H]-	0.984935001068785						171088	112726	101786	102935	124222	91474.1	48428.6	97496.9	68819.9	87900.5	122551	78824	1.55475	0.0232847	0.07634	0.670134
M172T507	172.15449	506.5715	N.omega.-propyl-l-arginine	level 2	[M+H-CH3ON]+	0.874500698342138			Organic acids and derivatives	Carboxylic acids and derivatives	Amino acids, peptides, and analogues	9900.64	8933.83	10274.4	10525.1	8293.87	8634.56	7282.24	9150.21	6471.92	7398.89	9585.58	7787.56	1.23088	0.0232848	0.0761283	0.081052
M307T118	307.15029	117.7540	Dl-octopamine	level 2	[2M+H]+	0.831978346512763	HMDB0004825	C04227	Benzenoids	Phenols	1-hydroxy-2-unsubstituted benzenoids	3832.11	4321.26	3386.54	2771.39	3865.18	830.609	1536.19	1666.66	2729.15	3626.83	3635.3	2077.89	1.74951	0.0233957	0.0762791	0.0719487
M422T165	422.34572	165.2720	Palmitoylcarnitine	level 2	[M+Na]+	0.967647975089697			Lipids and lipid-like molecules	Fatty Acyls	Fatty acid esters	3529.26	9930.37	11153.3	10347.6	11245.3	4267.75	4330.36	5759.91	5208.07	5908.31	9241.17	5094.88	1.81381	0.0238019	0.0773892	0.136975
M483T165_2	483.26807	164.7830	1-palmitoyl-2-hydroxy-sn-glycero-3-phospho-(1'-rac-glycerol)	level 2	[M-H]-	0.966852018754122			Lipids and lipid-like molecules	Glycerophospholipids	Glycerophosphoglycerols	23835.2	48087	46325.9	38249.2	20490.6	19417.4	24061.2	23429.1	12230.6	4028.58	35397.6	16633.4	2.1281	0.025099	0.0813816	0.451931
M587T33_1	587.37951	32.9260	Canthaxanthin	level 2	[M+Na]+	0.947007964841474	HMDB0003154	C08583	Lipids and lipid-like molecules	Prenol lipids	Tetraterpenoids	3787.94	3740.16	8062.98	2820.24	3670.65	10313.9	7699.23	18528.2	5811.8	12243.7	4416.39	10919.4	0.404455	0.0259626	0.0839506	0.151217
M160T422	160.05923	421.8460	Asp-Gly-Lys	level 2	[M+2H]2+	0.925652561331695			Organic acids and derivatives	Carboxylic acids and derivatives	Amino acids, peptides, and analogues	12247.2	11937.2	13525.5	12312.1	11876.2	12014	11882.3	10899.4	10488.9	10805.8	12379.6	11218.1	1.10354	0.026477	0.0853794	0.0628551
M291T467	291.15418	466.8920	Ser-Gly-Lys	level 2	[M+H]+	0.840018053026133			Organic acids and derivatives	Carboxylic acids and derivatives	Amino acids, peptides, and analogues	12875.8	16174.8	38973.1	12712.1	21837.9	8930.08	5627.34	7930.13	5919.31	7274.39	20514.8	7136.25	2.87473	0.0267421	0.0859984	0.214588
M387T128	387.06930	127.9440	Sulfometuron methyl	level 2	[M+Na]+	0.782784630183019		C10955	Benzenoids	Benzene and substituted derivatives	Benzoic acids and derivatives	5682.83	5808.28	4490	3549.82	4231.13	11176.1	10218.8	14203.3	16938.4	3103.21	4752.41	11127.9	0.42707	0.027428	0.087964	0.163054
M269T167	269.07318	166.7110	Inosine	level 1	[M+H]+	0.862357131144232	HMDB0000195	C00294	Nucleosides, nucleotides, and analogues	Purine nucleosides		7450.69	7703.49	8096.94	4720.7	4986.2	5363.73	4702.98	4101.49	3548.92	4740.33	6591.6	4491.49	1.46758	0.0276646	0.0884817	0.0949442
M297T46	297.27770	45.8790	Pristanic acid	level 1	(M-H)-	0.7068	HMDB0000795		Lipids and lipid-like molecules	Prenol lipids	Diterpenoids	37710.4	65671.8	68428.5	77309.9	82979.2	31564.9	46228.9	53081.1	42445.1	43886.1	66420	43441.2	1.52896	0.0276991	0.0883519	0.468025
M195T101	195.06749	101.4190	Pectin (Galacturonic acid)	level 1	[M+H]+	0.927597773810347	HMDB0002545/HMDB0003402	C08348	Organic oxygen compounds	Organooxygen compounds	Carbohydrates and carbohydrate conjugates	14709.4	13740.2	14611.1	15316	12796.6	18560.5	444.36	983.578	1374.02	3295.52	14234.7	4931.6	2.88642	0.0278429	0.0885704	0.176404
M181T98	181.08480	98.0770	Theobromine	level 1	[M+H]+	0.815040958185581	HMDB0002825	C07480	Organoheterocyclic compounds	Imidazopyrimidines	Purines and purine derivatives	10987.5	6608.85	5822.89	2224.82	5832.67	11185.5	12748.4	10969.1	8960.87	8808.16	6295.35	10534.4	0.597599	0.0279885	0.0887937	0.138622
M144T46	144.06437	46.3680	Tetrahydroalstonine	level 2	[M+H-C11H15NO3]+	0.805421295479582		C11682				10814.4	11548	11848.6	8520.88	12007.4	7778.72	4181.45	2397.44	2569.87	12007.9	10947.8	5787.08	1.89177	0.0288074	0.0911461	0.139894
M776T168	775.57066	167.6690	Sphingomyelin (d18:1/18:0)	level 1	(M-H+2Na)+	0.9971	HMDB0001348/HMDB0010168/HMDB0010169/HMDB0011698/HMDB0011699/HMDB0012084/HMDB0012085/HMDB0012087/HMDB0012088/HMDB0012089/HMDB0012090/HMDB0012091/HMDB0012092/HMDB0012093/HMDB0012094/HMDB0012095/HMDB0012096/HMDB0012100/HMDB0012101/HMDB0012102/HMDB0012103/HMDB0012104/HMDB0012105/HMDB0012107/HMDB0013461/HMDB0013462/HMDB0013463/HMDB0013464/HMDB0013465/HMDB0013466/HMDB0013467/HMDB0013468/HMDB0013469	C00550	Lipids and lipid-like molecules	Sphingolipids	Phosphosphingolipids	15492.2	9757.9	7128.63	15465.6	17763	4165.41	5184.63	7313.16	5508.7	11631.9	13121.5	6760.76	1.94083	0.0289856	0.091464	0.161841
M733T147	732.55209	146.7990	1-oleoyl-2-myristoyl-sn-glycero-3-phosphocholine	level 2	[M+H]+	0.97656711832736	HMDB0008097		Lipids and lipid-like molecules	Glycerophospholipids	Glycerophosphocholines	466897	714507	1.06185e+06	1.26615e+06	652824	583807	296727	543765	345291	311333	832446	416185	2.00018	0.0294642	0.0927255	1.30257
M165T106	165.05476	106.3505	Ethyl 3-hydroxybenzoate	level 2	[M-H]-	0.933510541893718			Benzenoids	Benzene and substituted derivatives	Benzoic acids and derivatives	124424	100040	112319	101233	39383.5	57001	73708.3	60019.8	28935.2	33898.3	95479.9	50712.5	1.88277	0.0295326	0.0926928	0.703796
M201T369	201.12224	368.5685	Dexmedetomidine	level 2	[M+H]+	0.757426681704831	HMDB0014771	C07450	Benzenoids	Benzene and substituted derivatives	Xylenes	12442.8	33874.7	16329	42681	20587.9	6936.59	14373.6	8198.81	5509.68	12788.7	25183.1	9561.46	2.63381	0.0298871	0.0935561	0.257575
M555T26	555.30539	25.6465	3-deacetylsalannin	level 2	[M+H]+	0.951482102106138			Lipids and lipid-like molecules	Prenol lipids	Triterpenoids	871.896	521.087	1030.32	1835.72	791.584	2746.71	2771.96	3471.82	911.512	1701.62	1010.12	2320.72	0.435262	0.0314349	0.0981404	0.0671885
M245T200	245.09105	200.3160	Flurbiprofen	level 2	[M+H]+	0.938308435218696	HMDB0014850	C07013	Benzenoids	Benzene and substituted derivatives	Biphenyls and derivatives	7578.01	16844.5	9389.73	5550.98	5024.38	3031.79	4039.45	4030.45	1611.7	3483.36	8877.51	3239.35	2.74052	0.0325067	0.101218	0.16329
M627T56	627.43449	56.1580	Mepirapim	level 2	[2M+H]+	0.730432676987229			Organoheterocyclic compounds	Indoles and derivatives	Indolecarboxylic acids and derivatives	871.18	795.915	1500.27	689.557	825.97	2997.45	5710.05	3033.52	2585.27	11206.1	936.578	5106.48	0.18341	0.0336749	0.104579	0.128146
M395T35	395.36380	35.0310	Fucosterol	level 2	[M+H-H2O]+	0.861466236594625		C08817	Lipids and lipid-like molecules	Steroids and steroid derivatives	Stigmastanes and derivatives	7357.78	15428.3	11045.8	9188.5	9487.45	6014.54	5247.18	8916.01	7660.52	4855.1	10501.6	6538.67	1.60607	0.0350041	0.108421	0.13293
M152T285	152.11619	285.1140	Perillyl alcohol	level 2	M+	0.6169						2716.04	1165.8	1581.02	1270.87	1444.44	789.394	969.009	239.099	1171.28	942.764	1635.63	822.309	1.98907	0.0350124	0.108162	0.0614351
M127T203	127.09649	203.2000	Melamine	level 2	[M+H]+	0.766146036482988	HMDB0041922	C08737	Organoheterocyclic compounds	Triazines	1,3,5-triazines	3458.41	2742.24	3880.08	3047.03	3800.34	12065.4	9754.61	5637.21	12251.3	2133.07	3385.62	8368.32	0.404576	0.035597	0.10968	0.144291
M316T428	316.09247	428.5000	Kartogenin	level 2	[M-H]-	0.938357983905059			Benzenoids	Benzene and substituted derivatives	Anilides	7325.52	8698.63	8062.72	5832.05	4518.01	14642.4	15131.5	10638.6	8262.1	7663.71	6887.39	11267.7	0.611253	0.0356809	0.109651	0.214861
M342T40	342.16865	39.9360	Methanone, (1-butyl-6-hydroxy-1h-indol-3-yl)-1-naphthalenyl-	level 2	[M-H]-	0.960726779860773			Organoheterocyclic compounds	Indoles and derivatives	Naphthoylindoles	10277.6	13080.4	8617.87	15994.6	8642.79	12003.1	26008.4	15620.2	17006.3	26384.8	11322.6	19404.6	0.583504	0.036488	0.11184	0.29695
M709T59	709.28223	59.1310	Jasplakinolide	level 2	[M+H]+	0.940283692980263		C16883	Organic acids and derivatives	Peptidomimetics	Hybrid peptides	243.193	66.8214	4213.22	125.075	102.852	7446.62	6839.61	28563.5	4300.28	13222.4	950.232	12074.5	0.0786975	0.0369048	0.112823	0.196662
M338T35_2	338.34073	35.1075	Erucamide	level 1	[M+H]+	0.955957151658369			Lipids and lipid-like molecules	Fatty Acyls	Fatty amides	4.75254e+06	1.05655e+07	4.81551e+06	4.42338e+06	4.16843e+06	2.22349e+06	4.12101e+06	2.10818e+06	2.75082e+06	1.52893e+06	5.74507e+06	2.54649e+06	2.25608	0.0378946	0.115549	3.88949
M244T179	244.15378	179.1150	Leu-Gly-Gly	level 2	[M-H]-	0.863165162643619			Organic acids and derivatives	Carboxylic acids and derivatives	Amino acids, peptides, and analogues	1974.23	1199.9	1555.88	2905.7	1077.29	3668.04	3644.79	5505.72	10806.7	3167.05	1742.6	5358.46	0.325205	0.0380497	0.115722	0.180923
M104T381	104.03509	380.8400	DL-serine	level 1	[M-H]-	0.999821863169707	HMDB0062263	C00065	Organic acids and derivatives	Carboxylic acids and derivatives	Amino acids, peptides, and analogues	18978.8	28052.3	22364.7	18291.8	18385.5	47577.3	39777.5	37254.1	28260.9	18732.9	21214.6	34320.6	0.618132	0.0387581	0.117573	0.362918
M429T299	429.05670	298.9390	Carfentrazone-ethyl	level 2	[M+NH4]+	0.779978339734152		C11094	Organoheterocyclic compounds	Azoles	Triazoles	278812	227715	225992	253302	253033	245086	157167	207076	159226	223536	247771	198418	1.24873	0.0390384	0.118119	0.458249
M627T422	627.28432	422.4740	N-caffeoyl-o-methyltyramine	level 2	[2M+H]+	0.79659622215822			Phenylpropanoids and polyketides	Cinnamic acids and derivatives	Hydroxycinnamic acids and derivatives	862.356	1004.78	812.607	1066.62	905.889	880.183	688.821	814.221	834.026	638.202	930.452	771.09	1.20667	0.0405933	0.122508	0.0238098
M332T56	332.09082	56.2030	Flurtamone	level 2	[M-H]-	0.759790447947161			Benzenoids	Benzene and substituted derivatives	Trifluoromethylbenzenes	2608.19	1520.35	2346.55	1366.44	2214.33	2395.94	2518.2	2753.45	3884.15	2862.43	2011.17	2882.83	0.697637	0.040691	0.122489	0.0898105
M150T282	150.07581	282.1610	L-methionine	level 1	[M+H]+	0.99841738376097	HMDB0000696	C00073	Organic acids and derivatives	Carboxylic acids and derivatives	Amino acids, peptides, and analogues	2989.04	38987.6	3556.63	35442.7	42198.2	1114.83	9327.36	1466.96	1396.73	1217.29	24634.8	2904.63	8.48122	0.0410267	0.123185	0.288757
M288T49	288.08918	48.8270	1h-3-benzazepine-7,8-diol, 6-chloro-2,3,4,5-tetrahydro-1-phenyl-	level 2	[M-H]-	0.81135613783187						6017.12	8275.45	6016.35	6326.71	4925.44	4932.34	2599.34	3815.47	6272	4021.59	6312.22	4328.15	1.45841	0.0418382	0.125302	0.14203
M807T140	806.59833	140.2230	1-stearoyl-2-palmitoyl-sn-glycero-3-phosphocholine	level 2	[M+HCO2]-	0.887164830443102	HMDB0008034		Lipids and lipid-like molecules	Glycerophospholipids	Glycerophosphocholines	112979	160854	183493	140624	186436	135360	122364	138641	74123.4	76511.3	156877	109400	1.43398	0.0430274	0.128536	0.679316
M147T465	147.11161	464.9160	D-Pipecolinic acid	level 1	(M+NH4)+	0.9701						46797.9	22199.1	59474	24728.6	17081.1	16647.4	14851.8	13580.4	16065.9	10937.1	34056.2	14416.5	2.3623	0.0435131	0.129658	0.267712
M218T268	218.10278	267.8175	Pantothenate	level 1	[M-H]-	0.950528763777093	HMDB0000210	C00864	Organic oxygen compounds	Organooxygen compounds	Alcohols and polyols	122723	80927.2	96278.4	146413	46093.7	217670	222302	206140	126058	95584.8	98487	173551	0.567481	0.0435798	0.129529	0.917318
M757T144	756.57915	144.4890	1,2-dioleoyl-sn-glycero-3-phosphoethanolamine-n-methyl	level 2	[M-H]-	0.910501694154022	HMDB0010565		Lipids and lipid-like molecules	Glycerophospholipids	Glycerophosphoethanolamines	141983	170374	226973	183720	122545	144114	124911	113454	85363.9	131700	169119	119909	1.4104	0.0435981	0.129257	0.704978
M645T174	645.29830	173.5355	Methanone, [1-(5-hydroxypentyl)-1h-indol-3-yl](4-hydroxyphenyl)-	level 2	[2M-H]-	0.927909268179584			Organoheterocyclic compounds	Indoles and derivatives	Benzoylindoles	15811.9	14454.5	20737	19293.3	9412.89	13955.5	11211	6946.29	5588.32	11763.6	15941.9	9892.96	1.61144	0.0438064	0.129548	0.241972
M349T58	349.23588	57.7700	Epitestosterone	level 1	(M+CH3COO+2H)+	0.6331	HMDB0000628		Lipids and lipid-like molecules	Steroids and steroid derivatives	Androstane steroids	38066.9	63257	45616.8	26145.6	37688.3	29780.7	27908.8	24463.2	32191.4	14647.8	42154.9	25798.4	1.63401	0.0439269	0.129579	0.278226
M793T40	793.49834	40.1020	1-palmitoyl-2-docosahexaenoyl-sn-glycero-3-phospho-(1'-rac-glycerol)	level 2	[M-H]-	0.718296430804169			Lipids and lipid-like molecules	Glycerophospholipids	Glycerophosphoglycerols	30894.8	35129.9	46229.1	14792	9927.91	6072.15	19032.5	9915.51	9416.03	8941.64	27394.7	10675.6	2.56612	0.0445424	0.131066	0.43265
M502T89	502.49661	88.5640	N-Palmitoylsphingosine	level 2	(M+H-2H2O)+	0.916						8564.11	6832.12	11182.6	12657	11129.8	16515.4	14098.4	8839.23	16536.7	15406.6	10073.1	14279.3	0.705436	0.0449863	0.132042	0.11742
M204T507	204.13321	506.9605	5-Hydroxy-L-lysine	level 1	(M+CH3CN+H)+	0.7152	HMDB0000450	C16741	Organic acids and derivatives	Carboxylic acids and derivatives	"Amino acids, peptides, and analogues"	7890.02	13536.4	10897.5	15464.3	13074.7	10405.3	9341.94	8849.19	7704.97	8306.61	12172.6	8921.6	1.36439	0.0454341	0.133025	0.118471
M223T268	223.10683	267.5055	L-Tyrosine	level 1	(M+CH3CN+H)+	0.8772	HMDB0000158	C00082				44338.5	29189.8	31471.9	49602.8	56312	34660	28932.2	31605.4	23031.4	26923.6	42183	29030.5	1.45306	0.0460201	0.134406	0.23217
M709T36	709.21054	35.6770	Specnuezhenide	level 2	[M+Na]+	0.977086560925457						8977.68	5824.03	191880	7327.86	4503.76	130965	125025	358986	81119	310569	43702.8	201333	0.217067	0.0461912	0.134572	0.730496
M705T490	705.18313	490.3955	Laminaritetraose	level 2	[M+K]+	0.989561450019043			Organic oxygen compounds	Organooxygen compounds	Carbohydrates and carbohydrate conjugates	995.557	1010.92	2731.83	1358.32	1340.12	614.21	809.196	532.078	643.304	956.129	1487.35	710.983	2.09196	0.0462392	0.134379	0.0491139
M878T168	877.53729	167.6410	Pi(18:0/9-hode)	level 2	[M-H]-	0.82097467426353			Lipids and lipid-like molecules	Glycerophospholipids	Glycerophosphoinositols	23638.8	31387.5	23992.6	29593.7	13855.2	17889.1	19441.4	19453.8	13416.2	9682.99	24493.6	15976.7	1.53308	0.0463283	0.134306	0.299597
M814T172	813.68256	171.9985	N-nervonoyl-d-erythro-sphingosylphosphorylcholine	level 2	[M+H]+	0.994732031611617	HMDB0012107		Lipids and lipid-like molecules	Sphingolipids	Phosphosphingolipids	7.45071e+06	5.08286e+06	4.73909e+06	5.67708e+06	5.41414e+06	3.7191e+06	3.014e+06	4.75616e+06	3.68681e+06	5.54083e+06	5.67277e+06	4.14338e+06	1.36912	0.046369	0.134094	2.57967
M723T107	722.50571	106.7130	1-palmitoyl-2-lauroyl-sn-glycero-3-phosphorylcholine	level 2	[M+HCO2]-	0.83810703554746			Lipids and lipid-like molecules	Glycerophospholipids	Glycerophosphocholines	101225	114036	129777	131333	176114	85544.7	122590	86617.6	104495	73140.5	130497	94477.6	1.38125	0.0466594	0.134603	0.56457
M333T255	333.07633	254.7065	Picrotin	level 2	[M+Na]+	0.89504106279		C09528				4815.48	20404.6	8703.13	3671.59	4184.18	796.686	792.247	861.488	698.281	1775.57	8355.79	984.854	8.48429	0.0472063	0.135848	0.188141
M89T222	89.02353	222.3355	Dl-lactate	level 1	[M-H]-	0.98532337481892		C01432	Organic acids and derivatives	Hydroxy acids and derivatives	Alpha hydroxy acids and derivatives	2.18264e+06	2.11307e+06	2.705e+06	2.77917e+06	813622	3.86176e+06	4.48205e+06	4.59873e+06	2.70348e+06	2.08279e+06	2.1187e+06	3.54576e+06	0.597531	0.0472274	0.135577	4.0397
M552T416	552.18883	416.4800	Lewis x trisaccharide	level 2	[M+Na]+	0.929343151428991	HMDB0006568		Lipids and lipid-like molecules	Fatty Acyls	Fatty acyl glycosides	885.638	962.768	1594.28	813.357	883.358	767.425	735.895	682.203	509.486	686.367	1027.88	676.275	1.51992	0.047503	0.136037	0.0332916
M243T162	243.06136	161.7400	Uridine	level 1	[M-H]-	0.94208200974856	HMDB0000296	C00299	Nucleosides, nucleotides, and analogues	Pyrimidine nucleosides		477927	475239	492839	320974	133716	1.57094e+06	1.72068e+06	875091	436386	509687	380139	1.02256e+06	0.371754	0.0476797	0.136211	2.57269
M290T390	290.15875	390.4315	Adipoyl-l-carnitine	level 2	[M+H]+	0.973856801914391			Lipids and lipid-like molecules	Fatty Acyls	Fatty acid esters	21056	20508.7	19188.8	9943.69	12984.8	6922.2	18040.2	9459.8	5633.86	6581.19	16736.4	9327.45	1.79432	0.0480723	0.137	0.180369
M319T164	319.22530	163.9000	Steviol	level 2	[M+H]+	0.710633391561461	HMDB0036706	C20212	Lipids and lipid-like molecules	Prenol lipids	Diterpenoids	680.516	625.717	1913.58	410.643	533.925	2380.07	2747.58	6219.18	1602.35	10287.4	832.876	4647.32	0.179216	0.0484927	0.137865	0.124617
M385T300_2	385.14767	300.2950	S-adenosyl-l-homocysteine	level 1	[M+H]+	0.984850585566283	HMDB0000939	C00021	Nucleosides, nucleotides, and analogues	5'-deoxyribonucleosides	5'-deoxy-5'-thionucleosides	5411.27	4262.78	7705.35	8129.17	4469.02	9061.95	7639.17	15780	7520.53	9973.38	5995.52	9995.01	0.599851	0.0485058	0.13757	0.121761
M513T25	513.27199	24.8500	Proscillaridin a	level 2	[M+H-H2O]+	0.9309892545278		C12816	Lipids and lipid-like molecules	Steroids and steroid derivatives	Steroid lactones	561.069	512.8	593.008	585.656	556.251	519.922	819.767	1052.74	766.43	677.16	561.757	767.203	0.732214	0.0493077	0.139507	0.0256442
M723T141	722.50964	140.9160	(2-aminoethoxy)[3-[hexadec-1-en-1-yloxy]-2-[icosa-5.8.11.14-tetraenoyloxy]propoxy]phosphinic acid	level 2	[M-H]-	0.84471265678786	HMDB0011352		Lipids and lipid-like molecules	Glycerophospholipids	Glycerophosphoethanolamines	657590	939651	740293	841356	591559	562984	606800	642455	359667	648775	754090	564136	1.33672	0.0494609	0.139606	1.30509
M359T307	359.16992	306.5720	Matairesinol	level 1	[M+H]+	0.864515122903708	HMDB0035698	C10682	Lignans, neolignans and related compounds	Furanoid lignans	Tetrahydrofuran lignans	1103.56	672.153	708.861	980.138	668.144	401.715	417.354	792.99	643.418	533.511	826.57	557.798	1.48185	0.04958	0.139607	0.031376
M109T26	109.02887	26.2360	Hydroquinone	level 2	[M-H]-	0.987798078108601	HMDB0002434	C00530	Benzenoids	Phenols	Benzenediols	326039	464461	143000	206602	134172	46466.4	130105	186857	74512.6	50737.1	254855	97735.8	2.60759	0.0499286	0.140253	1.2828
M195T264	195.09701	263.7190	Asn-Gln-Lys	level 2	[M+2H]2+	0.718954072287933			Organic acids and derivatives	Carboxylic acids and derivatives	Amino acids, peptides, and analogues	2059.95	10590.3	6412.69	9278.01	3400.16	2120.61	1369.22	2581.77	2376.14	3888.42	6348.23	2467.23	2.57302	0.0506062	0.141818	0.134688
M400T172	400.34035	171.7890	L-palmitoylcarnitine	level 1	[M+H]+	0.997132611012768	HMDB0000222	C02990	Lipids and lipid-like molecules	Fatty Acyls	Fatty acid esters	169319	183390	178353	154292	143567	119941	177565	138521	65210.8	77976.1	165784	115843	1.43111	0.0506114	0.141496	0.417011
M493T126	493.16615	126.1750	2'-fucosyllactose	level 2	[M+Na-H2O]+	0.979085527095218			Organic oxygen compounds	Organooxygen compounds	Carbohydrates and carbohydrate conjugates	1962.03	797.206	32595.2	655.616	1008.45	23935.5	17022.5	82541.3	21908.3	50487.2	7403.71	39179	0.188972	0.0506313	0.141216	0.323357
M253T51	253.21639	50.7695	Cis-9-palmitoleic acid	level 1	[M-H]-	0.999671139687653	HMDB0003229	C08362	Lipids and lipid-like molecules	Fatty Acyls	Fatty acids and conjugates	3.19601e+06	2.90725e+06	2.74495e+06	1.99507e+06	3.58184e+06	938321	2.97906e+06	1.79718e+06	1.97433e+06	1.94101e+06	2.88502e+06	1.92598e+06	1.49795	0.0510087	0.141932	3.00498
M153T28	153.01850	27.8245	.beta.-resorcylic acid	level 1	[M-H]-	0.756489057468652	HMDB0029666		Benzenoids	Benzene and substituted derivatives	Benzoic acids and derivatives	73707.4	62750.8	82957.5	89518.7	47755.4	41674	69298.6	57735	37007.2	11681.5	71338	43479.2	1.64074	0.0533521	0.148103	0.520735
M117T274	117.04700	273.8120	Propylenethiourea	level 2	[M+H]+	0.738993633588432			Organoheterocyclic compounds	Azolidines	Imidazolidines	14612.5	12887.1	5479.85	10998.7	16231.5	1610.12	8335.85	6094.53	5835.64	10972.7	12042	6569.78	1.83293	0.053429	0.147967	0.131857
M613T157	613.22814	156.7030	Herbimycin a	level 2	[M+K]+	0.972300565561545		C11225				1680.5	3344.17	2347.55	1597.93	1355.62	3921.75	3866.57	11636.4	2795.36	6498.11	2065.16	5743.63	0.359556	0.0544909	0.150554	0.112991
M166T366	166.05212	366.4155	Methionine sulfoxide	level 2	[M+H]+	0.931827684167909		C02989	Organic acids and derivatives	Carboxylic acids and derivatives	Amino acids, peptides, and analogues	20287.4	12887	12277.1	16153.3	25733.2	8981.18	10286.5	5197.23	10237.8	17169.6	17467.6	10374.5	1.68371	0.0555802	0.153204	0.1564
M831T37	831.29036	37.1190	Epimedin b	level 2	[M+Na]+	0.886630923215287			Phenylpropanoids and polyketides	Flavonoids	Flavonoid glycosides	845.937	379.332	16013.4	442.328	257.288	11576.2	9505.8	36659.6	7020.47	25032.1	3587.66	17958.8	0.199771	0.0556087	0.152924	0.217636
M192T108	192.06773	107.8295	Phenylacetylglycine	level 1	(M-H)-	0.9999	HMDB0000821	C05598	Organic acids and derivatives	Carboxylic acids and derivatives	"Amino acids, peptides, and analogues"	4902.85	3789.06	3448.57	4235.29	2423.16	3103.7	2228.34	3140.7	1322.59	2991.75	3759.78	2557.41	1.47015	0.057361	0.157375	0.105592
M453T59	453.24398	58.6415	Tafluprost	level 2	[M+H]+	0.832337295759675			Lipids and lipid-like molecules	Fatty Acyls	Eicosanoids	2138.89	2375.29	1803.94	1835.85	1999.5	2386.25	2430.74	1995.22	2399.42	2414.68	2030.69	2325.26	0.873318	0.0588588	0.161109	0.0348827
M170T513	170.12742	512.6210	Trandolaprilat	level 2	[M+H-C13H15NO3]+	0.762036660566383	HMDB0060583		Organic acids and derivatives	Carboxylic acids and derivatives	Amino acids, peptides, and analogues	85337.7	85232	105749	85573.3	83862.2	74557.4	74245.3	82558.2	75093.8	86215.8	89150.9	78534.1	1.13519	0.0593512	0.16208	0.175322
M762T177	761.57496	177.1285	Sm d34:1	level 2	[M+CH3COOH-H]-	0.991018648473156			Lipids and lipid-like molecules	Sphingolipids	Phosphosphingolipids	24774.6	21697.1	27322.8	24039.2	27733.4	27054.7	29533.1	28534.4	38617.5	27978.1	25113.4	30343.6	0.827636	0.059398	0.161832	0.220496
M500T212	500.31984	212.1580	Taurodeoxycholic acid	level 1	[M+H]+	0.949902398197143	HMDB0000896	C05463	Lipids and lipid-like molecules	Steroids and steroid derivatives	Bile acids, alcohols and derivatives	1395.87	1669.76	2273.74	2235.85	1128.2	756.705	1224.86	1674.92	301.9	1183.07	1740.68	1028.29	1.69279	0.0596407	0.162118	0.0500881
M146T154	146.05881	153.5600	4-hydroxyquinoline	level 2	[M+H]+	0.847508531527389		C06343	Organoheterocyclic compounds	Quinolines and derivatives	Quinolones and derivatives	13368.6	16183.7	12342.1	13411.3	13589.3	21879.1	34828.9	28050.8	7280.65	28645	13779	24136.9	0.570869	0.0599187	0.162498	0.199643
M434T296	434.19890	296.4225	Mycophenolate mofetil	level 2	[M+H]+	0.742758469315527	HMDB0014826	C07908	Organoheterocyclic compounds	Isocoumarans	Isobenzofuranones	2465.48	4762.9	6876.31	3863.37	7252.33	8101.8	6964.18	7505.39	5832.17	7529.88	5044.08	7186.68	0.701865	0.0607395	0.164346	0.0834879
M309T107	309.27743	106.7190	2E-Eicosenoic acid	level 2	(M-H)-	0.8504						18343	7636.29	8679.89	21435.4	5362.24	4460.78	7504.2	5813.82	4139.01	4075.06	12291.4	5198.57	2.36437	0.0607988	0.164129	0.237121
M360T157	360.30945	156.9120	Arachidonoylserinol	level 1	[M+H-H2O]+	0.968544556911627	HMDB0013650		Lipids and lipid-like molecules	Fatty Acyls	Fatty amides	3894.11	4778.5	7561.7	4241.06	5774.38	9094.92	7536.63	5894	7018.11	6184.48	5249.95	7145.63	0.734708	0.0610925	0.164544	0.0792837
M310T200	310.20006	200.2920	Beta-octylglucoside	level 1	[M+NH4]+	0.831686155418644			Lipids and lipid-like molecules	Fatty Acyls	Fatty acyl glycosides	27726.5	19420.6	15112	14711.9	14278.5	10056.3	17478.9	11177.4	7488.01	12066.8	18249.9	11653.5	1.56604	0.0611046	0.164201	0.175474
M194T308	194.04270	307.6530	5,6-dihydroxyindole-2-carboxylic acid	level 2	[M+H]+	0.729904929682085	HMDB0001253		Organoheterocyclic compounds	Indoles and derivatives	Indolecarboxylic acids and derivatives	14220.2	8881.39	8352.3	12818.6	10379.5	14716.2	25778.9	12871.6	14898.8	14548.5	10930.4	16562.8	0.659937	0.0615055	0.164902	0.136434
M251T257	251.05203	256.6960	6-methoxyflavone	level 2	[M-H]-	0.772522569118587			Phenylpropanoids and polyketides	Flavonoids	O-methylated flavonoids	1199.01	2271.45	1708.51	1998.63	1535.43	1804.88	3795.99	2264.73	2622.59	2362.5	1742.6	2570.14	0.67802	0.0619512	0.16572	0.0887401
M178T194	178.05018	193.7285	Hippuric acid	level 1	[M-H]-	0.993182528420931	HMDB0000714	C01586	Benzenoids	Benzene and substituted derivatives	Benzoic acids and derivatives	166363	160548	81855.6	105646	110704	44456.7	104279	99684.1	52317.4	98086.5	125023	79764.7	1.5674	0.0624019	0.166547	0.667452
M130T305	130.08491	304.7780	L-Pipecolic acid	level 1	(M+H)+	0.9404	HMDB0000070/HMDB0000716	C00408	Organic acids and derivatives	Carboxylic acids and derivatives	"Amino acids, peptides, and analogues"	88809.5	50725.3	95569.4	57932.4	86204.2	57941.8	43168.8	58013.4	56051.9	61421.3	75848.2	55319.5	1.37109	0.0633343	0.168653	0.280361
M763T144	762.50570	143.5085	Pe(16:1e/14-hdohe)	level 2	[M-H]-	0.768452099358515			Lipids and lipid-like molecules	Glycerophospholipids	Glycerophosphoethanolamines	1.03871e+06	943100	919632	728612	684286	1.54105e+06	1.03382e+06	1.32256e+06	804740	1.1423e+06	862868	1.16889e+06	0.738192	0.0635043	0.168724	1.6488
M377T242	377.14435	241.7620	Riboflavin	level 1	(M+H)+	0.8839	HMDB0000244	C00255	Organoheterocyclic compounds	Pteridines and derivatives	Alloxazines and isoalloxazines	581.374	875.39	711.896	681.015	431.782	478.929	487.015	450.546	440.121	588.305	656.291	488.983	1.34215	0.06417	0.170108	0.0274415
M152T342	152.04293	342.3960	4,6-diamino-5-formamidopyrimidine	level 1	[M-H]-	0.705250815456113	HMDB0004816	C06502	Organoheterocyclic compounds	Diazines	Pyrimidines and pyrimidine derivatives	34459.6	26175.3	49108.7	34421.9	25197	52543.7	68073.9	39989.5	50182.4	34931.3	33872.5	49144.2	0.689248	0.065365	0.172887	0.393156
M874T166	873.50724	165.8620	Pi(16:0/12-hete)	level 2	[M-H]-	0.704600118273713			Lipids and lipid-like molecules	Glycerophospholipids	Glycerophosphoinositols	36998.8	46283.1	51410.7	41254.3	27267	41533.3	26516.8	33721.2	18285.2	16029.9	40642.8	27217.3	1.49327	0.0655778	0.173061	0.385303
M325T36	325.12690	36.4790	Isobavachalcone	level 2	[M+H]+	0.798576904949098		C08648	Phenylpropanoids and polyketides	Linear 1,3-diarylpropanoids	Chalcones and dihydrochalcones	535.15	625.04	11899.4	530.534	136.926	10478.9	7541.71	34806.4	5507.76	16961.8	2745.4	15059.3	0.182306	0.0655874	0.172699	0.197758
M292T511	292.11053	511.4155	Ser-Trp	level 2	[M+H]+	0.701185272490687			Organic acids and derivatives	Carboxylic acids and derivatives	Amino acids, peptides, and analogues	1004.35	752.291	520.184	904.979	642.769	1636.75	1476.53	361.882	1543.69	1456.88	764.915	1295.15	0.590601	0.0676484	0.177728	0.0408209
M88T342	88.03981	342.4630	Sarcosine	level 1	[M-H]-	1	HMDB0000271	C00213	Organic acids and derivatives	Carboxylic acids and derivatives	Amino acids, peptides, and analogues	77580.7	80624.7	73145.2	64898.1	47371.1	107903	132573	81566.2	86423.6	68558.9	68724	95404.9	0.72034	0.0693667	0.181837	0.520178
M113T132	113.02406	132.4530	D-arabinose	level 2	[M-H-2H2O]-	0.745985185989517	HMDB0029942	C00259	Organic oxygen compounds	Organooxygen compounds	Carbohydrates and carbohydrate conjugates	273230	468390	403003	232367	364996	133973	89699	223290	308737	324546	348397	216049	1.61258	0.0695711	0.181967	1.1324
M363T453	363.19865	452.8270	Thyrotropin-releasing hormone	level 2	[M+H]+	0.898493610603084	HMDB0060080	C03958	Organic acids and derivatives	Carboxylic acids and derivatives	Amino acids, peptides, and analogues	1342.39	1572.89	1621.91	1566.86	924.69	961.956	4973.05	4966.23	1202.51	5041.29	1405.75	3429.01	0.409958	0.0699163	0.182464	0.0840978
M277T131_1	277.02241	130.9590	6-phospho-d-gluconate	level 1	[M+H]+	0.73727667184568	HMDB0001316	C00345	Organic oxygen compounds	Organooxygen compounds	Carbohydrates and carbohydrate conjugates	1746.4	2244.48	1918.66	1828.53	2121.49	1567.26	986.281	1968.66	1829.52	495.155	1971.92	1369.38	1.44001	0.0720509	0.187619	0.0481763
M268T169	268.10284	169.4310	Adenosine	level 1	[M+H]+	0.999006893496144	HMDB0000050	C00212	Nucleosides, nucleotides, and analogues	Purine nucleosides		22612.1	68401.1	41032.5	9918.94	14150.5	6925.22	7803.61	13098	7893.08	9102.13	31223	8964.42	3.483	0.0726893	0.188864	0.323862
M202T231	202.06001	230.5475	2,8-quinolinediol	level 2	[M-H]-	0.7649828267722			Organoheterocyclic compounds	Quinolines and derivatives	Quinolones and derivatives	9438.96	14450.4	5642.86	7730.88	2293.45	10635.3	13058.9	19663.3	12041.6	11012.8	7911.3	13282.4	0.595624	0.0736478	0.190933	0.226563
M860T124	859.52802	123.5560	Pi(16:0e/15-hete)	level 2	[M-H]-	0.980629462955526			Lipids and lipid-like molecules	Glycerophospholipids	Glycerophosphoinositols	393127	482996	55093	205732	117909	81224.1	66927.6	67230.4	78829.8	118930	250971	82628.3	3.03735	0.0737283	0.190721	1.34939
M259T358	259.15009	358.1005	L-saccharopine	level 1	[M+H-H2O]+	0.883728982703801	HMDB0062698	C00449	Organic acids and derivatives	Carboxylic acids and derivatives	Amino acids, peptides, and analogues	6185.99	7850.05	6825	6611.17	6582.32	10083.1	11603.8	7974.31	9598.71	5626.85	6810.91	8977.36	0.758676	0.0743214	0.191834	0.0926944
M155T225	155.00956	224.7360	Orotate	level 1	[M-H]-	0.899266368700441	HMDB0000226	C00295	Organoheterocyclic compounds	Diazines	Pyrimidines and pyrimidine derivatives	16274.2	27971.4	15988.4	20165.9	16377.3	15234.3	18856.1	12138.5	12782.6	8294.43	19355.4	13461.2	1.43787	0.0747996	0.192646	0.238155
M103T231	103.03974	231.0310	Beta-hydroxybutyrate	level 1	[M-H]-	0.938909957721253	HMDB0000011	C01089	Organic acids and derivatives	Hydroxy acids and derivatives	Beta hydroxy acids and derivatives	43564.5	44837.7	21749.6	33420.6	11383.7	43774.3	46752	43487.8	58562.8	37239.6	30991.2	45963.3	0.67426	0.0750818	0.19295	0.362238
M340T50	340.28322	49.8100	N-hexadecanoyl-l-homoserine lactone	level 2	[M+H]+	0.936440560309657			Organic acids and derivatives	Carboxylic acids and derivatives	Amino acids, peptides, and analogues	15550.9	22920.5	26978.3	23469.8	23708.9	8477.29	21428.2	11725.3	9416.59	23882.5	22525.7	14986	1.50312	0.0767198	0.19673	0.156773
M121T49	121.02906	48.7820	4-hydroxybenzaldehyde	level 2	[M-H]-	0.820412109915257	HMDB0011718	C00633	Organic oxygen compounds	Organooxygen compounds	Carbonyl compounds	33029.3	43768.8	39275.5	87848.9	36643.4	61401.2	46645.4	99299.3	82986.8	134021	48113.2	84870.7	0.5669	0.0790182	0.202183	0.582825
M474T400	474.17189	400.0990	Folinic acid	level 1	[M+H]+	0.940136461391827	HMDB0001562/HMDB0062757	C03479	Organic acids and derivatives	Carboxylic acids and derivatives	Amino acids, peptides, and analogues	805.524	1237.9	1178.99	1173.23	1074.94	964.162	825.08	1019.12	744.049	986.703	1094.12	907.822	1.20521	0.0803072	0.205036	0.0297653
M118T272_2	118.08562	271.7505	Betaine	level 1	[M+H]+	0.997411114159034	HMDB0000043	C00719	Organic acids and derivatives	Carboxylic acids and derivatives	Amino acids, peptides, and analogues	5.51298e+06	6.10176e+06	5.34649e+06	4.64667e+06	5.23448e+06	3.92739e+06	6.18831e+06	3.17813e+06	2.89816e+06	4.38984e+06	5.36848e+06	4.11637e+06	1.30418	0.0809436	0.206213	2.25819
M195T357	195.05027	357.2200	D-gluconate	level 1	[M-H]-	0.862091638121892	HMDB0000625	C00257	Organic oxygen compounds	Organooxygen compounds	Carbohydrates and carbohydrate conjugates	112268	16874.4	100058	87763.7	29368.9	21330.6	15706.7	66152.4	9928.93	14794.7	69266.5	25582.7	2.70756	0.0812699	0.206598	0.611325
M437T394	437.12592	394.4760	Podofilox	level 2	[M+Na]+	0.908686717987222	HMDB0015310	C08411	Lignans, neolignans and related compounds	Lignan lactones	Podophyllotoxins	2893.47	4925.38	3380.37	1512.03	1969.49	1968.92	1651.32	1506.63	1511.42	2021.21	2936.15	1731.9	1.69533	0.0824678	0.209191	0.0759176
M635T73	635.44737	73.3230	5-Oxo-ETE	level 2	(2M-H)-	0.8144						6930.1	4622.37	4383.82	5224.92	3239.47	5676.17	9249.12	4839.88	6557.74	7696.49	4880.14	6803.88	0.717258	0.0858226	0.217233	0.142891
M187T74	187.12194	73.8240	Notopterol	level 2	[M+H-C8H8O4]+	0.933443984421996		C17499	Lipids and lipid-like molecules	Prenol lipids	Terpene lactones	3603.42	6406.27	19513.3	4554.95	11186.7	4167.14	3433.99	3729.94	3488.66	1565.47	9052.93	3277.04	2.76253	0.0865698	0.218654	0.139438
M240T38	240.19481	38.0995	Histamine	level 1	(2M+NH4)+	0.6577	HMDB0000870/HMDB0060263	C00388	Organic nitrogen compounds	Organonitrogen compounds	Amines	5653.03	6810.1	718.838	5998.08	11792.8	1205.73	1161.6	4039.36	3588.88	2948.94	6194.57	2588.9	2.39274	0.0885975	0.223296	0.102287
M114T76	114.09015	75.7345	6-Aminocaproic acid	level 1	(M+H-H2O)+	0.6744						47970.1	51910.2	47661.5	55847.4	48389.8	62198.2	59298.8	70583.7	47904.5	52662.1	50355.8	58529.5	0.86035	0.088732	0.223157	0.160812
M135T47	135.04492	46.7640	Hypoxanthine	level 1	[M-H]-	0.888266318698309	HMDB0000157	C00262	Organoheterocyclic compounds	Imidazopyrimidines	Purines and purine derivatives	21322	27020.9	12259.6	11415.9	19173	10655.2	8461.32	9576.31	19295.3	8979.78	18238.3	11393.6	1.60075	0.089171	0.223783	0.260126
M334T295	334.09213	294.9140	Glutathione ethyl ester	level 2	[M-H]-	0.876756155853261			Organic acids and derivatives	Carboxylic acids and derivatives	Amino acids, peptides, and analogues	3016.43	8853.64	6550.77	5603.05	6270.95	12312.6	7840.9	5673.46	9027.07	9145.27	6058.97	8799.87	0.68853	0.091143	0.228245	0.136577
M194T279	194.13742	279.0240	Val-Leu-Arg	level 2	[M+2H]2+	0.71057502587635			Organic acids and derivatives	Carboxylic acids and derivatives	Amino acids, peptides, and analogues	8185.89	8106.34	13081	7542.17	7959.71	12788.3	6338.23	21358.8	29256.6	14041.2	8975.01	16756.6	0.535609	0.0918911	0.22963	0.169871
M263T28_2	263.08030	27.9950	Indirubin	level 2	[M+H]+	0.919260519351108			Organoheterocyclic compounds	Indoles and derivatives	Indolines	12312.6	22747.5	32676	6512.67	9108.15	6008.09	6872.92	7480.37	4368.92	10965.6	16671.4	7139.18	2.3352	0.0920147	0.229452	0.181747
M163T203_3	163.06058	202.7880	L-fucose	level 1	[M-H]-	0.922098336303916	HMDB0062489	C01019	Organic oxygen compounds	Organooxygen compounds	Carbohydrates and carbohydrate conjugates	113643	103560	104075	132970	69857.9	86074.2	95165.1	95444.7	62132.2	66945.9	104821	81152.4	1.29166	0.0930598	0.231567	0.464074
M767T115	766.53477	114.6840	2-arachidonoyl-1-stearoyl-sn-glycero-3-phosphoethanolamine	level 2	[M-H]-	0.746655022493089	HMDB0009003		Lipids and lipid-like molecules	Glycerophospholipids	Glycerophosphoethanolamines	77664.3	392591	97382.1	240871	242535	382521	326319	359195	467729	1.23717e+06	210209	554586	0.379037	0.0943562	0.234298	1.78776
M116T514	116.06935	513.9270	D-ornithine	level 1	[M+H-NH3]+	0.970509680042641	HMDB0003374	C00515	Organic acids and derivatives	Carboxylic acids and derivatives	Amino acids, peptides, and analogues	322282	110118	163986	347400	308077	66580.9	217230	143068	164535	156998	250372	149683	1.67269	0.0955997	0.236886	0.633295
M424T171	424.34027	170.5565	Linoleoylcarnitine	level 2	[M+H]+	0.972958063717874	HMDB0006469		Lipids and lipid-like molecules	Fatty Acyls	Fatty acid esters	59777.5	51689.3	50778.8	62480.3	52747.6	56318	48157.8	50039.9	20464	39815.2	55494.7	42959	1.29181	0.0959158	0.23717	0.212375
M321T36_2	321.31392	35.6910	Cis-13-docosenoic acid	level 2	[M+H-H2O]+	0.986467427175658	HMDB0002068	C08316	Lipids and lipid-like molecules	Fatty Acyls	Fatty acids and conjugates	197255	463833	230675	182558	207123	214345	167313	161947	121078	75549	256289	148046	1.73114	0.0962978	0.237615	0.713574
M363T176	363.21471	176.3770	Hydrocortisone	level 1	[M+H]+	0.755818179869144	HMDB0000063	C00735	Lipids and lipid-like molecules	Steroids and steroid derivatives	Hydroxysteroids	2158.85	8319.26	1521.28	934.632	1248.06	29.0215	139.35	813.237	60.6673	103.41	2836.42	229.137	12.3787	0.0982024	0.241808	0.110816
M791T141	790.53626	141.2910	Pe(18:1e/20-hdohe)	level 2	[M-H]-	0.854003117821097			Lipids and lipid-like molecules	Glycerophospholipids	Glycerophosphoethanolamines	625659	648185	599253	530118	531680	814817	711822	742175	471346	896499	586979	727332	0.807031	0.100013	0.245751	1.07095
M700T145	699.50195	144.7775	1-stearoyl-2-linoleoyl-sn-glycero-3-phosphate	level 2	[M-H]-	0.924656827521907	HMDB0007861		Lipids and lipid-like molecules	Glycerophospholipids	Glycerophosphates	149095	194304	281538	190648	172836	140855	93820.3	192306	119272	175583	197684	144367	1.36931	0.100857	0.24731	0.70003
M146T250	146.11657	249.6165	N,n-dimethyl-l-valine	level 2	[M+H]+	0.84873845549754			Organic acids and derivatives	Carboxylic acids and derivatives	Amino acids, peptides, and analogues	3332.36	6593.15	3335.96	3500.02	3275.98	3304.47	3785.67	2002.39	1520	2289.32	4007.5	2580.37	1.55307	0.101519	0.248416	0.0836621
M188T177	188.07251	176.9310	Sulfallate	level 2	[M+H-HCl]+	0.732708379725805		C19096	Organic acids and derivatives	Dithiocarbamic acids and derivatives	Dithiocarbamic acid esters	21517.6	18315.9	22898.7	11989.6	22391	16212.4	12450.1	13084.3	10861	20293.5	19422.6	14580.2	1.33212	0.102157	0.249458	0.123078
M490T36	490.16941	36.1170	Chlorhexidine	level 2	[M+H-NH3+2i]+	0.880425911538243	HMDB0015016	C06902	Benzenoids	Benzene and substituted derivatives	Halobenzenes	12793.1	8214.14	365119	7884.67	5412.24	203334	176817	493907	147411	251275	79884.6	254549	0.313828	0.102201	0.24905	0.683434
M114T107	114.01966	107.4940	Maleamic acid	level 2	(M-H)-	0.9512						1985.81	6551.1	1716.22	1969.87	3971.69	8634.78	6432.69	4672.61	4450.56	3758.67	3238.94	5589.86	0.579431	0.102298	0.248771	0.137315
M769T480	769.23128	480.2015	7-o-methylquercetin-3-o-galactoside-6''-rhamnoside	level 2	[M-H]-	0.930933116806859			Phenylpropanoids and polyketides	Flavonoids	Flavonoid glycosides	618.977	468.388	520.309	547.973	395.788	987.247	1581.29	825.426	494.674	515.527	510.287	880.833	0.579324	0.103886	0.252112	0.0605193
M117T380	117.01892	380.1650	Succinate	level 1	[M-H]-	0.997108671792454	HMDB0000254	C00042	Organic acids and derivatives	Carboxylic acids and derivatives	Dicarboxylic acids and derivatives	68907.6	28938.6	39151.1	36731.8	18184.8	52931.6	61165.7	59651.6	67982.2	39453.6	38382.8	56237	0.682519	0.104252	0.252478	0.385524
M870T172	869.66864	171.5350	Sm d42:3	level 2	[M+CH3COOH-H]-	0.989494194267242			Lipids and lipid-like molecules	Sphingolipids	Phosphosphingolipids	7522.35	7656.19	7911.39	6975.12	8429.15	8528.66	10004.8	8753.38	6884.09	10432.5	7698.84	8920.68	0.863033	0.104797	0.253278	0.104605
M222T158	222.11226	157.5720	N-acetyl-d-galactosaminitol	level 2	[M-H]-	0.910951664745219			Organic oxygen compounds	Organooxygen compounds	Carbohydrates and carbohydrate conjugates	30048.6	22522.1	21295.6	24008.3	17846.5	36224.6	57520.6	38524.4	26077.4	19428.5	23144.2	35555.1	0.650939	0.104963	0.253159	0.353264
M461T308	461.14794	307.7600	Ethanone, 1-[4-[[4'-[2,2,2-trifluoro-1-hydroxy-1-(trifluoromethyl) ethyl][1,1'-biphenyl]-4-yl]methyl]-1-piperazinyl]-	level 2	[M+H]+	0.780127913932541			Benzenoids	Benzene and substituted derivatives	Biphenyls and derivatives	1149.88	1195.35	1017.3	1571.82	1063.49	726.275	599.733	713.204	1488.85	753.357	1199.57	856.284	1.4009	0.105253	0.253339	0.0335987
M390T40	390.26509	39.8775	N-stearoyltaurine	level 2	[M-H]-	0.974354271820893			Lipids and lipid-like molecules	Fatty Acyls	Fatty amides	20940	18837.7	17667.7	18256.7	7253.93	13807.7	5345.4	13454	14308.8	9032.12	16591.2	11189.6	1.48273	0.10577	0.254064	0.220834
M163T132	163.03921	131.5040	Phenylpyruvate	level 1	[M-H]-	0.996217804727574	HMDB0000205	C00166	Benzenoids	Benzene and substituted derivatives	Phenylpyruvic acid derivatives	366405	349741	424897	326747	311153	275241	269924	273961	404146	241103	355789	292875	1.21481	0.106991	0.256472	0.765335
M129T431	129.01869	430.8790	Citraconic acid	level 1	[M-H]-	0.994748291216714	HMDB0000634	C02226	Lipids and lipid-like molecules	Fatty Acyls	Fatty acids and conjugates	73804.9	80011.5	54573.4	53487.8	36114.8	128600	91808.3	87666.9	70293.6	53603	59598.5	86394.3	0.689842	0.107753	0.257775	0.499739
M163T253	163.04993	253.4960	6-hydroxycoumarin	level 2	[M+H]+	0.717719727478138	HMDB0140948		Phenylpropanoids and polyketides	Coumarins and derivatives	Hydroxycoumarins	4698.87	8984.42	7864.88	5445.01	9769.94	5802.78	5309.92	6238.93	3033.43	6061.44	7352.63	5289.3	1.39009	0.109675	0.261841	0.0832372
M673T106	673.47548	105.6515	1-Hexadecanoyl-2-(9Z-octadecenoyl)-sn-glycero-3-phosphoric acid	level 2	[M-H]-	0.963545489469882						7706.64	7587.32	9211.91	6476.27	12035.9	7322.79	7267.83	7499.31	6490.41	3789.43	8603.62	6473.95	1.32896	0.110232	0.262639	0.131745
M478T310	478.27637	309.5625	Cytochalasin a	level 2	[M+H]+	0.724915373804284		C19953	Alkaloids and derivatives	Cytochalasans	Cytochalasins	581.688	732.014	309.658	516.681	380.986	416.298	342.436	472.941	163.274	307.57	504.205	340.504	1.48076	0.110872	0.26363	0.0253529
M216T354	216.13304	354.2925	N2-Acetyl-L-ornithine	level 1	(M+CH3CN+H)+	0.9334	HMDB0003357	C00437	Organic acids and derivatives	Carboxylic acids and derivatives	"Amino acids, peptides, and analogues"	4680.56	5352.06	3808.23	5294.67	5767.42	4893.74	7553.32	9152.98	6461.49	4791.27	4980.59	6570.56	0.758016	0.112824	0.267729	0.0670971
M359T298	359.12315	298.2795	Gardenin b	level 2	[M+H]+	0.926302918229544		C15109	Phenylpropanoids and polyketides	Flavonoids	O-methylated flavonoids	56613.9	50131.4	57487.9	51544.4	50690.9	56181.4	50833.7	27440.7	48531.6	27485.5	53293.7	42094.6	1.26605	0.113175	0.268023	0.209672
M387T26_2	387.17821	25.5070	(4e,8e)-10-(4-hydroxy-6-methoxy-7-methyl-3-oxo-1h-2-benzofuran-5-yl)-4,8-dimethyldeca-4,8-dienoic acid	level 2	[M-H]-	0.925870050224667			Lipids and lipid-like molecules	Prenol lipids	Terpene lactones	17602	11795.1	14010.7	18358.7	10611.6	18991.4	19022	19172.8	19829	12981.3	14475.6	17999.3	0.804233	0.114407	0.270396	0.177551
M103T197	103.03957	196.9400	Dl-a-hydroxybutyric acid	level 1	[M-H]-	0.984836301144237	HMDB0000008	C05984	Organic acids and derivatives	Hydroxy acids and derivatives	Alpha hydroxy acids and derivatives	10217.5	16641.4	21077.2	24005.6	11461.9	24729.7	22924.4	22231.4	16470.9	23967.5	16680.7	22064.8	0.755989	0.11445	0.269956	0.219715
M305T372	305.10164	371.8575	N-Acetylaspartylglutamate (NAAG)	level 1	(M+H)+	0.9351	HMDB0001067	C12270	Organic acids and derivatives	Carboxylic acids and derivatives	"Amino acids, peptides, and analogues"	3640.47	4572.5	2397.56	799.321	1191.58	1503.25	1356.38	1258.7	1333.32	727.701	2520.29	1235.87	2.03928	0.115146	0.271053	0.0779537
M469T64	469.32709	63.9590	18b-glycyrrhetinic acid	level 2	[M-H]-	0.977975485706273			Lipids and lipid-like molecules	Prenol lipids	Triterpenoids	2463.1	1242.46	1392.34	1629.14	1594.69	2676.44	1663.8	2010.5	5883.43	2937.66	1664.35	3034.37	0.548499	0.115915	0.272318	0.0998719
M160T207	160.09621	206.7400	N-acetyl-dl-valine	level 2	[M+H]+	0.985748395317002	HMDB0011757		Organic acids and derivatives	Carboxylic acids and derivatives	Amino acids, peptides, and analogues	1560.47	1321.1	1032.48	1747.25	1910.3	4415.6	4679.04	1138.32	4284.67	772.831	1514.32	3058.09	0.495185	0.116222	0.272497	0.0749306
M194T63_2	194.04518	63.2460	O-acetylsalicylhydroxamic acid	level 2	[M-H]-	0.733609113883998			Benzenoids	Benzene and substituted derivatives	Benzoic acids and derivatives	5130.06	2842.43	5550.13	3802.84	1203.76	9511.41	11134.1	5790.79	6601.62	1576.74	3705.84	6922.93	0.5353	0.116499	0.272603	0.173402
M283T299_3	283.12421	299.0170	Ile-Glu	level 1	(M+Na)+	0.7784						6203.04	3544.2	6682.95	1752.75	5841.54	4577.95	2621.56	2146.06	2572.99	3090.64	4804.9	3001.84	1.60065	0.116625	0.272356	0.0815792
M107T27	107.04991	26.8860	3-hydroxyphenylacetic acid	level 1	[M-H-CO2]-	0.896350952436139	HMDB0000440	C05593	Benzenoids	Phenols	1-hydroxy-4-unsubstituted benzenoids	115735	153776	64193.3	84018.6	103328	138568	182445	304429	94498.4	142259	104210	172440	0.604328	0.117465	0.273775	0.780572
M218T222_2	218.12740	221.6300	Serotonin	level 1	(M+CH3CN+H)+	0.9418	HMDB0000259	C00780	Organoheterocyclic compounds	Indoles and derivatives	Tryptamines and derivatives	4553.67	6669.85	10271.8	3875.37	3326.47	4148.18	635.805	1948.48	2832.04	5657.37	5739.43	3044.37	1.88526	0.11747	0.273246	0.0865331
M206T184	206.08146	184.4360	N-acetyl-l-phenylalanine	level 1	[M-H]-	0.905849807785023	HMDB0000512	C03519	Organic acids and derivatives	Carboxylic acids and derivatives	Amino acids, peptides, and analogues	971043	718630	1.06419e+06	1.11165e+06	570371	584630	636070	834603	706373	690123	887177	690360	1.28509	0.118072	0.274104	1.24965
M391T33	391.28213	33.1355	Dioctyl phthalate	level 2	[M+H]+	0.970563679832877		C14227	Benzenoids	Benzene and substituted derivatives	Benzoic acids and derivatives	19673.6	11453.6	8280.9	12969.3	4959.02	5897.69	9595.05	6423.53	4938.07	7737.36	11467.3	6918.34	1.65752	0.118252	0.273982	0.139751
M166T210	166.05026	210.3170	Dihydroconiferyl alcohol	level 2	[M-H-CH3]-	0.862886844623507		C10448	Benzenoids	Phenols	Methoxyphenols	982196	8682.92	28291.6	22973.3	28449.9	952606	1.20996e+06	1.04762e+06	390845	32229	214119	726652	0.294665	0.118674	0.274419	2.1678
M177T164	177.03960	163.5280	D-Glucono-1,5-lactone	level 1	(M-H)-	0.8072						214462	124879	69550.3	92429.8	63625.8	67442	48717.9	73092.9	62956.1	69271.9	112989	64296.2	1.75733	0.118809	0.274193	0.66954
M771T144	770.56709	143.9460	1,2-dioleoyl-sn-glycero-3-phosphoethanolamine-n,n-dimethyl	level 2	[M-H]-	0.961819611278533	HMDB0010564		Lipids and lipid-like molecules	Glycerophospholipids	Glycerophosphoethanolamines	577304	715007	731832	1.10029e+06	776705	674005	649208	617299	565446	622638	780229	625719	1.24693	0.119159	0.274463	1.06273
M805T42_1	804.51874	42.3090	Pe(18:1/14-hdohe)	level 2	[M-H]-	0.723179125559402			Lipids and lipid-like molecules	Glycerophospholipids	Glycerophosphoethanolamines	13006.4	15725	12734.2	12708	14783.8	22182.3	10444.6	28398.5	21761.7	14261.2	13791.4	19409.7	0.710545	0.120058	0.275992	0.220056
M789T38	789.34208	37.7140	Terracinolide j	level 2	[M+Na]+	0.840068571084515						2945.37	986.766	19299.1	2891.98	2402.73	9013.73	9857.39	54461.7	5961.39	38629.3	5705.19	23584.7	0.241902	0.121006	0.27763	0.241902
M205T35_3	205.15953	35.0610	2,6-di-tert-butylphenol	level 2	[M-H]-	0.999590507293113			Benzenoids	Benzene and substituted derivatives	Phenylpropanes	875499	585377	891605	849044	860872	951560	791519	842563	1.1579e+06	1.12355e+06	812480	973417	0.834667	0.121571	0.278383	1.20914
M125T105_2	125.03494	105.0830	Thymine	level 1	[M-H]-	0.999922578784398	HMDB0000262	C00178	Organoheterocyclic compounds	Diazines	Pyrimidines and pyrimidine derivatives	219110	261105	191828	175118	94559.4	445938	121081	511162	303716	216247	188344	319629	0.589259	0.126102	0.288198	1.05207
M341T584	341.35808	584.2790	Behenic acid	level 1	[M+H]+	0.713434166809615	HMDB0000944	C08281	Lipids and lipid-like molecules	Fatty Acyls	Fatty acids and conjugates	1845.87	1843.72	1421.61	1736.84	1788.35	2338.46	1900.18	1834.93	1856.92	1793.26	1727.28	1944.75	0.888175	0.126197	0.287855	0.0238503
M377T62	377.21328	61.7030	Enalapril	level 2	[M+H]+	0.880122939401194	HMDB0014722	C06977	Organic acids and derivatives	Carboxylic acids and derivatives	Amino acids, peptides, and analogues	5515.82	3465.8	2753.34	2006.03	2464.18	2112.49	1788.14	1897.78	1676.96	3067.91	3241.04	2108.66	1.53701	0.127026	0.289188	0.0745143
M476T194	476.27486	193.9950	1-(9z,12z-octadecadienoyl)-2-hydroxy-sn-glycero-3-phosphoethanolamine	level 2	[M]-	0.981472971932764			Lipids and lipid-like molecules	Fatty Acyls	Lineolic acids and derivatives	1.01658e+06	1.20989e+06	1.36904e+06	1.28953e+06	361754	672343	1.1018e+06	751960	528071	222325	1.04936e+06	655299	1.60134	0.127179	0.288976	1.97184
M300T400	300.04918	399.5890	N-Acetylglucosamine 1-phosphate	level 1	(M-H)-	0.7765	HMDB0001367	C04256	Organic oxygen compounds	Organooxygen compounds	Carbohydrates and carbohydrate conjugates	5051.11	5241.92	4451.22	5000.97	3796.31	2484.98	5009.39	5068.92	2279.41	3050.7	4708.3	3578.68	1.31565	0.127288	0.288667	0.0932378
M617T173	617.27109	173.2240	7-ethyl-10-(4-n-aminopentanoic acid)-1-piperidino)carbonyloxycamptothecin	level 2	[M-H]-	0.940580977970104	HMDB0060661					1.61177e+06	1.47016e+06	2.1118e+06	1.75123e+06	1.17987e+06	1.3133e+06	1.41771e+06	1.5453e+06	1.10142e+06	1.29857e+06	1.62497e+06	1.33526e+06	1.21696	0.128063	0.289867	1.67288
M126T223_2	126.06563	222.9490	5-Methylcytosine	level 1	(M+H)+	0.6321	HMDB0002894	C02376	Organoheterocyclic compounds	Diazines	Pyrimidines and pyrimidine derivatives	829.303	3139.93	3682.72	3181.58	499.65	1356.15	828.05	1090.12	620.867	1621.99	2266.64	1103.43	2.05417	0.1288	0.290975	0.0668185
M603T389	603.27229	389.0970	Morphine n-oxide	level 2	[2M+H]+	0.83741207914451		C11786				1471.8	1522.54	1640.84	1352.3	4533.84	1048.76	948.516	1039.87	1213.18	1116.85	2104.27	1073.43	1.96031	0.129924	0.292951	0.0549704
M532T25	532.41114	24.9610	Hexanamide, n-[(1s,2r)-2-hydroxy-1-(hydroxymethyl)heptadecyl]-6-[(7-nitro-2,1,3-benzoxadiazol-4-yl)amino]-	level 2	[M+H-NO2]+	0.755742232294934			Lipids and lipid-like molecules	Sphingolipids	Ceramides	1163.04	2014.14	3206.4	876.043	2450.16	1357.12	1019.97	1681.33	985.159	882.216	1941.96	1185.16	1.63856	0.130705	0.294149	0.0486352
M103T106	103.03963	106.2980	2-hydroxy-butanoic acid	level 2	(M-H)-	0.7042						11325.2	6766.25	5452.47	4610.27	22988.3	49650	9598.5	4265.74	26397.6	38029.2	10228.5	25588.2	0.399735	0.131801	0.296048	0.327598
M177T33	177.12583	33.1750	N-(4-morpholin-4-ylphenyl)-2-nitrobenzenesulfonamide	level 2	[M+H-C6H5SO4N]+	0.70563794361991			Organoheterocyclic compounds	Oxazinanes	Morpholines	6693.92	5749.57	30868.9	7393.95	5611.14	30725.4	25147.8	108093	12917.6	27878.1	11263.5	40952.3	0.275039	0.132955	0.298072	0.283637
M91T130	91.05476	130.3750	Glycerol	level 1	[M-H]-	0.920305824457194	HMDB0000131	C00116	Organic oxygen compounds	Organooxygen compounds	Carbohydrates and carbohydrate conjugates	333951	327163	276039	298728	132694	272367	126282	182934	251728	144942	273715	195651	1.399	0.13299	0.297584	0.841381
M905T131	904.52737	131.3590	Hymenamide h	level 2	[M+H]+	0.860005366022752			Organic acids and derivatives	Carboxylic acids and derivatives	Amino acids, peptides, and analogues	4885.86	3934.17	4004.26	1854.09	3753.03	6381.4	5477.12	5020.54	8647.14	2346.8	3686.28	5574.6	0.661264	0.134903	0.301292	0.0971277
M463T147	463.27917	147.4500	Ascorbyl stearate	level 1	(M+Na-2H)-	0.7217	HMDB0038242		Lipids and lipid-like molecules	Fatty Acyls	Fatty acid esters	7531.88	5082.66	10561.7	10803.4	6136.3	7663.63	7483.99	2953.01	3133.75	6065.04	8023.19	5459.89	1.46948	0.135313	0.301635	0.138632
M153T512	153.10100	512.4290	N6-Acetyl-L-lysine	level 1	(M+H-2H2O)+	0.8156	HMDB0000206	C02727				75256.8	77261.9	90249.8	71796.9	71177.1	64115.2	55555.5	74316.2	72186.3	76516.3	77148.5	68537.9	1.12563	0.135453	0.301377	0.144289
M689T417	689.22116	416.8780	Coproporphyrin i	level 1	[M+Cl]-	0.770845415486654	HMDB0000643	C05769	Organoheterocyclic compounds	Tetrapyrroles and derivatives	Porphyrins	570.026	895.664	752.588	577.795	546.599	1520.71	1066.41	824.468	391.801	1195.48	668.534	999.774	0.668685	0.137534	0.305428	0.0492278
M148T342	148.09558	341.6390	4-hydroxyisoleucine	level 2	[M+H]+	0.807370542791122		C20802	Organic acids and derivatives	Carboxylic acids and derivatives	Amino acids, peptides, and analogues	13066.1	12130.3	3467.94	13380.2	13885.4	8385.42	6038.36	8361.3	10103	5511.53	11186	7679.93	1.45652	0.137596	0.304992	0.0948478
M581T57	581.45150	57.4810	5alpha-androstan-17beta-ol-3-one	level 2	[2M+H]+	0.799275712216321	HMDB0002961	C03917	Lipids and lipid-like molecules	Steroids and steroid derivatives	Androstane steroids	1546.28	2221.23	25989.8	12909.1	22094.9	4496.25	4298.43	3684.69	5752.81	5263.07	12952.3	4699.05	2.75636	0.137922	0.30514	0.173974
M255T364	255.14412	364.3590	His-Val	level 1	(M+H)+	0.9512						3024.33	10729.1	7980.51	4155.23	11940.8	5254.81	5305.56	5774.53	3966.46	2028.86	7565.99	4466.04	1.69411	0.138059	0.304869	0.10943
M250T139	250.10949	138.9630	[dala2] .alpha.-neo-endorphin (1-2), amide	level 2	[M-H]-	0.947835343642113			Organic acids and derivatives	Carboxylic acids and derivatives	Amino acids, peptides, and analogues	54960.6	45022	46503.3	48310.2	52456.5	419.029	1095.49	55159.9	1541.63	66974.2	49450.5	25038.1	1.97501	0.140983	0.310743	0.402155
M259T518	259.17549	517.6980	Ala-Lys	level 1	(M+CH3CN+H)+	0.6643						5422.13	6156.22	5492.03	26195	4051.19	2247.78	1908.41	3108.43	3172.78	2719.14	9463.31	2631.31	3.59643	0.142793	0.314145	0.162365
M385T28_2	385.17947	27.5530	Secoisolariciresinol	level 2	[M+Na]+	0.755471734432767	HMDB0013692	C18167	Lignans, neolignans and related compounds	Dibenzylbutane lignans	Dibenzylbutanediol lignans	1302.16	869.136	697.904	1696.3	1157.85	1623.45	1611.86	1611.19	1856.79	920.005	1144.67	1524.66	0.750771	0.144715	0.317778	0.0354514
M765T43	764.54586	42.5160	Pe(16:0e/10-hdohe)	level 2	[M-H]-	0.874865603096092			Lipids and lipid-like molecules	Glycerophospholipids	Glycerophosphoethanolamines	284829	271918	305779	259195	306267	445420	218648	379578	298307	450272	285598	358445	0.796769	0.147683	0.323692	0.695431
M297T80	297.24135	80.3735	Ricinoleic acid	level 2	[M-H]-	0.981928788120894	HMDB0034297	C08365	Lipids and lipid-like molecules	Fatty Acyls	Fatty acids and conjugates	22606	18052.7	18905.6	19830.1	12074.6	11637.1	13460.9	13257.2	16698	19006.4	18293.8	14811.9	1.23507	0.149807	0.327738	0.163093
M425T29_2	425.25383	28.8310	(2e,6e,10e)-13-[(2r)-6-hydroxy-2,8-dimethyl-3,4-dihydrochromen-2-yl]-2,6,10-trimethyltrideca-2,6,10-trienoic acid	level 2	[M-H]-	0.973554241022079			Lipids and lipid-like molecules	Prenol lipids	Quinone and hydroquinone lipids	16367.6	11737.7	18694.1	13646.5	12954.3	21215.7	18906.6	17362.2	16672.2	13496.4	14680	17530.6	0.837394	0.1502	0.327988	0.15929
M444T156	444.23606	156.2260	Cytochalasin b	level 2	[M+H-2H2O]+	0.793112231836091		C19954	Alkaloids and derivatives	Cytochalasans	Cytochalasins	391.201	424.364	215.402	207.523	228.366	177.384	236.562	273.426	214.793	157.283	293.371	211.89	1.38455	0.152053	0.331419	0.0175158
M287T56	287.09851	55.9780	Salicin	level 2	[M+H]+	0.906175373827785	HMDB0003546	C01451	Organic oxygen compounds	Organooxygen compounds	Carbohydrates and carbohydrate conjugates	1117.35	1972.78	2698.3	3958.88	3527.9	3817.74	4226.71	16934.8	4548.61	4198.54	2655.04	6745.27	0.393615	0.154519	0.336172	0.11408
M516T194	516.30452	193.5910	Oleyloxyethylphosphorylcholine	level 2	[M+K]+	0.767456977947092			Organic nitrogen compounds	Organonitrogen compounds	Quaternary ammonium salts	32728.9	32367.3	36038.8	76409.4	30596.9	68994.6	75149.7	68627.6	46842.3	37637.9	41628.3	59450.4	0.700218	0.155543	0.337774	0.217314
M178T432	178.05744	432.4240	Tetramisole	level 1	[M+H-HCN]+	0.865478416251301						111572	86076	89909.7	72882.1	138780	20586.9	100828	66395	38770.9	109979	99843.8	67312	1.4833	0.155564	0.337199	0.294455
M871T141	870.60990	141.1290	Pc(18:0e/8-hete)	level 2	[M+Hac-H]-	0.827803614362465			Lipids and lipid-like molecules	Glycerophospholipids	Glycerophosphocholines	70088	71250.5	89636.4	72700	62314.9	76639.2	98254.8	85233.7	66233	116856	73197.9	88643.4	0.825758	0.156271	0.338107	0.373259
M211T287	210.99896	287.1790	D-ribose 1-phosphate	level 2	[M-H-H2O]-	0.942184115401724	HMDB0001489	C00620	Organic oxygen compounds	Organooxygen compounds	Carbohydrates and carbohydrate conjugates	10023.9	9981	6259.13	9512.09	5082.84	8275.39	5758.38	8112.85	2202.35	4477.79	8171.78	5765.35	1.41739	0.158424	0.342138	0.155542
M260T285	260.14868	284.9810	Lys-Asn	level 1	M+	0.9412						1551.42	1752.71	1873.85	6827.61	1161.33	1386.24	860.496	721.66	986.221	961.431	2633.38	983.21	2.67835	0.158595	0.341879	0.078108
M187T338	187.09638	338.2530	Azelaic acid	level 1	(M-H)-	0.8863	HMDB0000784	C08261	Lipids and lipid-like molecules	Fatty Acyls	Fatty acids and conjugates	7261.21	7313.33	8010.81	6489.12	7316.65	12197.9	10999.2	8616.9	6384.54	7065.28	7278.22	9052.75	0.803979	0.158951	0.342021	0.119238
M197T126	197.00578	125.9550	L-Ascorbic acid	level 1	(M+Na-2H)-	0.6416		C00072				7602.15	8791.35	8045.77	7339.31	8481.06	9907	26315.7	18644.1	6601.39	7969.25	8051.93	13887.5	0.579798	0.159087	0.341688	0.228123
M247T28	247.08547	28.3310	Marmesin	level 2	[M+H]+	0.934620045986944		C09276	Phenylpropanoids and polyketides	Coumarins and derivatives	Furanocoumarins	23346.9	40778.5	50338.2	10914	16330.8	15271.1	15141	17646	11003.6	23319.1	28341.7	16476.2	1.72016	0.162986	0.349425	0.20741
M294T301	294.09907	300.5550	Tazarotenic acid sulfoxide	level 2	[M-H-CO2]-	0.900559232016363						2864.2	2350.44	3367.08	1801.79	1070.39	4532.44	4362.3	5985.19	839.02	3045.58	2290.78	3752.91	0.610402	0.163601	0.350107	0.117003
M463T59	463.10772	59.0620	Silychristin	level 2	[M-H-H2O]-	0.904584654029452		C08717				610.354	299.496	952.32	345.326	230.993	633.944	1228.26	592.959	1147.21	4425.74	487.698	1605.62	0.303744	0.163676	0.349631	0.101607
M268T342_1	268.02316	341.8570	5h-thieno[2,3-c]pyran-3-carboxylic acid, 2-[[(benzoylamino)thioxomethyl]amino]-4,7-dihydro-5,5-dimethyl-	level 2	[M-H-C7H7NO]-	0.772238456067536						670.273	1046.01	938.786	331.912	1124.24	1199.6	1179.95	999.509	745.929	1348.37	822.243	1094.67	0.751132	0.16384	0.349348	0.0425496
M483T36	483.27072	35.5970	Pravastatin	level 2	(M+CH3COO)-	0.6282						31569.8	30104.6	41206.8	34655.5	34017.9	20578.3	26947.4	37217.4	31976.7	29272.3	34310.9	29198.4	1.17509	0.165425	0.352089	0.202462
M269T297_2	269.11041	296.8385	His-Met	level 1	(M+H-H2O)+	0.8683						862.092	4149.63	3521.81	3342.42	4914.09	1159.66	2030.06	1564.42	1362.58	4081.22	3358.01	2039.59	1.64641	0.165555	0.35173	0.0708629
M106T86	106.08540	85.5945	Metanicotine	level 2	[M+H-C3H7N]+	0.754429522583889						2080.16	1797.14	1092.96	2230.25	2670.66	2127.06	1946.18	398.962	448.138	1524.97	1974.23	1289.06	1.53153	0.166769	0.35367	0.0446579
M245T91	245.02708	91.1245	2-chloro-2'-hydroxy-4'-methylbenzophenone	level 2	[M-H]-	0.955259161596661			Benzenoids	Benzene and substituted derivatives	Benzophenones	1971.43	2660.58	2051.09	2115.65	1081.08	3127.97	12581.9	3854.25	3511.36	1692.31	1975.97	4953.55	0.398899	0.166985	0.353492	0.163338
M213T195	213.01624	195.3740	m-Chlorohippuric acid	level 2	M-	0.6629						692308	374901	428726	605907	450091	360301	562716	314034	338706	412891	510387	397730	1.28325	0.167604	0.354165	0.869534
M431T107_1	431.31162	106.5840	3.beta.,7.alpha.-dihydroxy-5-cholestenoic acid	level 2	[M-H]-	0.93124391054614		C17335	Lipids and lipid-like molecules	Steroids and steroid derivatives	Bile acids, alcohols and derivatives	10407.7	8895.88	10694.7	12638.7	3483.62	13244.7	15827.3	9139.28	14358.6	9132.67	9224.12	12340.5	0.747465	0.170991	0.360674	0.160553
M175T154	175.08524	154.1990	Indole-3-acetamide	level 2	[M+H]+	0.835461186683519	HMDB0029739	C02693	Organoheterocyclic compounds	Indoles and derivatives	Indoles	20440.1	45145.5	17591.6	49616.1	24881.2	35634.3	60370.1	45300.3	32369.1	45830.4	31534.9	43900.8	0.718321	0.171013	0.360077	0.216683
M704T184	703.53318	184.3150	1,2-Distearoyl-sn-glycerol 3-phosphate(PA(18:0/18:0))	level 2	[M-H]-	0.986551215382065						11165.5	12035.4	9629.06	10615.7	7963.59	15463.4	13204.7	13173.4	9595.84	9855.96	10281.8	12258.7	0.838739	0.171436	0.360321	0.142011
M269T53_2	269.21062	52.6780	All-trans-4-ketoretinoic acid	level 2	[M-H-CO2]-	0.959951954872969	HMDB0006285		Lipids and lipid-like molecules	Prenol lipids	Retinoids	43714.5	46852.8	47521	46370.2	100850	26343.9	37592.2	37801.1	33279.5	58588.9	57061.7	38721.1	1.47366	0.171669	0.360169	0.403688
M327T200	327.12774	200.3510	1,5-anhydro-d-sorbitol	level 2	[2M-H]-	0.906102631577129	HMDB0002712	C07326	Organic oxygen compounds	Organooxygen compounds	Carbohydrates and carbohydrate conjugates	2375.92	2168.66	1531.97	1235.62	1085.78	1614.24	1661.39	718.828	1150.94	871.902	1679.59	1203.46	1.39563	0.172615	0.361508	0.0706601
M226T270	226.09189	270.0490	N-[tris(hydroxymethyl)methyl]-3-aminopropanesulfonic acid	level 2	[M+H-H2O]+	0.809855405691837			Organic acids and derivatives	Organic sulfonic acids and derivatives	Organosulfonic acids and derivatives	2655.83	1856.21	4735.87	3643.52	2336.84	1243.57	2007.77	2678.08	2575.06	2409.17	3045.66	2182.73	1.39534	0.172795	0.361243	0.050504
M402T128	402.22616	127.7505	Calpain inhibitor ii	level 2	[M+H]+	0.927032995043451			Organic acids and derivatives	Carboxylic acids and derivatives	Amino acids, peptides, and analogues	431.829	356.557	494.22	87.616	141.272	455.979	381.493	866.956	362.606	377.434	302.299	488.893	0.618332	0.173845	0.362794	0.0209197
M365T360	365.10445	359.8490	Sucrose	level 1	[M+Na]+	0.995123133030221	HMDB0000258	C00089	Organic oxygen compounds	Organooxygen compounds	Carbohydrates and carbohydrate conjugates	53115.8	5.8691e+06	2.72923e+06	88978.5	90665.4	70257.4	74670.1	30490.5	59526.2	73766	1.76622e+06	61742	28.6064	0.175619	0.365846	3.06497
M339T109	339.19830	109.2350	Norethindrone Acetate	level 2	(M-H)-	0.9841						10671.2	9294.35	9788.72	9476.45	7368.19	8651.61	7512.66	9548.33	8200.33	7943.94	9319.78	8371.37	1.11329	0.17902	0.372272	0.0895249
M410T381	410.09517	381.4715	Mandipropamid	level 2	[M-H]-	0.973989334820937		C18522	Benzenoids	Benzene and substituted derivatives	Benzylethers	41691.2	27694.4	66087.1	50016.1	21546.8	20559.7	28637.5	35301.9	13598.5	40532.7	41407.1	27726.1	1.49344	0.180499	0.374686	0.330085
M475T126	475.36706	125.8450	Dl-threo-1-phenyl-2-palmitoylamino-3-morpholino-1-propanol	level 2	[M+H]+	0.948195304199947			Organic nitrogen compounds	Organonitrogen compounds	Amines	3105.28	3370.51	5516.66	2293.99	4476.66	1374.16	3797.57	3402.8	3128.27	1583.46	3752.62	2657.25	1.41222	0.181524	0.37615	0.0646126
M214T388	214.04751	387.7135	sn-Glycerol 3-phosphoethanolamine	level 1	[M-H]-	0.999494747886717	HMDB0000114	C01233	Lipids and lipid-like molecules	Glycerophospholipids	Glycerophosphoethanolamines	493392	510676	578886	569723	183303	351304	490950	441976	135935	174318	467196	318897	1.46504	0.182404	0.37731	1.20609
M141T278	141.01649	278.2190	2-Oxoadipic acid	level 1	(M-H2O-H)-	0.9682	HMDB0000225	C00322	Organic acids and derivatives	Keto acids and derivatives	Medium-chain keto acids and derivatives	166738	144684	150886	106186	141723	152870	178758	240749	154388	135897	142044	172533	0.823286	0.182622	0.377098	0.470908
M277T72	277.21545	71.8280	Linolenic acid	level 2	[M-H]-	0.99489395608925	HMDB0001388	C06427	Lipids and lipid-like molecules	Fatty Acyls	Lineolic acids and derivatives	52648.8	53891	40697.3	40042.1	37419.6	20939.1	55806	38334.8	34940.4	22567.3	44939.7	34517.5	1.30194	0.185095	0.381535	0.288744
M588T320	588.20720	320.3510	Ipecoside	level 2	[M+Na]+	0.95769896765089		C09464	Lipids and lipid-like molecules	Prenol lipids	Terpene glycosides	3788.29	3388.55	3752.48	4610	3333.16	6049.95	3655.22	3616.89	4033.12	5580.99	3774.5	4587.23	0.822826	0.185212	0.381109	0.0520199
M143T308	143.08034	307.7100	Eszopiclone n-oxide	level 2	[M+H-C11H7ClN4O2]+	0.838282985160166			Organoheterocyclic compounds	Pyrrolopyrazines	Cyclopyrrolones	31571.1	26567.4	30416.6	67719.2	36904.9	17170.5	10697.9	54015.4	14793.4	18205.1	38635.9	22976.4	1.68154	0.186526	0.383144	0.269934
M330T405	330.07206	405.0805	Adenosine 2'-monophosphate	level 2	[M+H-H2O]+	0.741755323702917		C00946	Organic oxygen compounds	Organooxygen compounds	Carbohydrates and carbohydrate conjugates	2001.08	1985.53	1814.95	3257.73	2760.34	1114.6	1327.58	3568.47	779.899	735.928	2363.93	1505.29	1.57041	0.187286	0.384033	0.0547266
M574T375	574.31498	374.7680	Benzoylhypaconine	level 2	[M+H]+	0.986302996345769			Lipids and lipid-like molecules	Prenol lipids	Diterpenoids	19793.2	405.959	1011.13	9634.17	2140.56	1578.2	463.081	3360.55	314.566	310.347	6597.01	1205.35	5.47311	0.187337	0.383471	0.161222
M529T360	529.15465	359.7370	Harpagoside	level 2	[M+Cl]-	0.911795546131641		C09783	Lipids and lipid-like molecules	Prenol lipids	Terpene glycosides	14726.8	6631.02	434.22	435.02	243.545	668.582	738.199	438.736	257.549	133.599	4494.12	447.333	10.0465	0.191082	0.390457	0.195533
M171T38	171.01136	37.7110	P-toluenesulfonic acid	level 2	[M-H]-	0.974642287802823	HMDB0059933	C06677	Benzenoids	Benzene and substituted derivatives	Benzenesulfonic acids and derivatives	6679.4	3368.62	4177.86	5702.81	2562.21	4319.74	1722.01	3679.35	2911.41	3626.59	4498.18	3251.82	1.38328	0.1914	0.390429	0.0913123
M337T50_2	337.23404	50.1290	2-(2-hydroxybut-3-en-2-yl)-3a,6,6,9a-tetramethyl-2,4,5,5a,7,8,9,9b-octahydro-1h-benzo[e][1]benzofuran-4,5-diol	level 2	[M-H]-	0.751632991301457						19549.8	15026.3	23797.1	12984.5	19924.8	27885.9	97395.7	20086.8	18021.7	34032.8	18256.5	39484.6	0.46237	0.191527	0.390012	0.437968
M175T38	175.02419	38.3380	2-keto-D-Gluconic acid	level 1	(M-H2O-H)-	0.882		C06473				7832.41	5995.09	3842.94	4892.26	1955.72	7163.56	8407.23	5491.57	3739.12	13728.8	4903.68	7706.05	0.636342	0.191815	0.389925	0.158009
M303T303	303.06947	303.4250	Quercetin	level 1	[M+H]+	0.702759763284133	HMDB0005794	C00389	Phenylpropanoids and polyketides	Flavonoids	Flavones	1352.86	4965.58	6926.07	7599.78	7141.87	3527.19	2837.98	2775.69	5823.45	3976.79	5597.23	3788.22	1.47754	0.195165	0.396051	0.09553
M103T374	103.08566	374.4775	Ethanolamine	level 1	(M+CH3CN+H)+	0.6359	HMDB0000149/HMDB0062693	C00189	Organic nitrogen compounds	Organonitrogen compounds	Amines	2604.61	2243.62	2298.41	4876.38	3993.64	384.946	1767.32	3245.04	3062.48	2351.73	3203.33	2162.3	1.48145	0.195351	0.395745	0.067849
M891T139	890.58438	139.0955	Pc 40:7	level 2	[M+CH3COOH-H]-	0.910189403157171			Lipids and lipid-like molecules	Glycerophospholipids	Glycerophosphocholines	39908.6	32742.9	31379.5	33211.8	33370.3	37353.4	54199.6	35748.5	27814.2	54346.4	34122.6	41892.4	0.81453	0.196248	0.39688	0.273613
M305T107	305.15573	107.0090	Tabersonine	level 2	[M+H-CH4O]+	0.995380791621349		C09244				3654.44	2802.3	2888.54	1129.03	1041.98	3748.03	1330.17	4049.42	3415.95	4137.47	2303.26	3336.21	0.690382	0.196288	0.396281	0.052983
M381T290	381.10338	290.1440	Sweroside	level 2	[M+Na]+	0.757384700753291		C17071	Organic oxygen compounds	Organooxygen compounds	Carbohydrates and carbohydrate conjugates	3057.23	66616.7	21199.5	3389.82	4545.89	3229.49	4638.18	2285.73	1057.69	2389.15	19761.8	2720.05	7.26525	0.20041	0.403908	0.314121
M293T97	293.17204	97.4520	Thioperamide	level 2	[M+H]+	0.72760030632884		C17933				3084.04	2839.91	2341.21	2427.49	2835.26	3560.13	2678.29	3504.6	2258.83	5436.38	2705.58	3487.65	0.775762	0.202789	0.408004	0.0625274
M501T116	501.31694	115.9480	Propanoic acid, 2-[[4-[2-[[(cyclohexylamino)carbonyl](4-cyclohexylbutyl)amino]ethyl]phenyl]thio]-2-methyl-	level 2	[M-H]-	0.99564915612446		C15622	Organosulfur compounds	Thioethers	Aryl thioethers	38102.2	7186.38	17726.3	18458.4	7252.63	77786.9	24100.4	38995	418135	46253	17745.2	121054	0.146589	0.205668	0.413091	0.783057
M457T116	457.22991	116.3680	1-Oleoyl-sn-glycerol 3-phosphate	level 1	(M+Na-2H)-	0.9857						6123.44	15060.6	7232.39	6259.75	3281.25	5897.92	4181.94	5518.27	5316.66	2925.35	7591.48	4768.03	1.59216	0.206338	0.413731	0.156284
M445T298	445.03027	298.2825	Chloramphenicol succinate	level 2	[M+Na]+	0.843038702170497		C11727	Benzenoids	Benzene and substituted derivatives	Nitrobenzenes	24591.2	17719.1	19650.5	21644.1	22202.5	22336.2	16201.8	18347.4	17431.2	20495.5	21161.5	18962.4	1.11597	0.206929	0.414209	0.104567
M143T331_2	143.08094	331.2270	Ectoine	level 2	[M+H]+	0.933516497802884		C06231	Organic acids and derivatives	Carboxylic acids and derivatives	Amino acids, peptides, and analogues	899920	103962	120220	67336.6	114482	32913.2	42934.5	27921.1	32957.7	71635.6	261184	41672.4	6.26756	0.207682	0.415012	1.10432
M426T169	426.35577	168.9730	Oleoyl-l-carnitine	level 2	[M+H]+	0.985293612814876	HMDB0005065		Lipids and lipid-like molecules	Fatty Acyls	Fatty acid esters	125644	118488	99701.5	132261	87808.7	109380	106236	121384	45166.8	68826.9	112781	90198.7	1.25036	0.208675	0.41629	0.257255
M261T356	261.13033	356.4400	Diaveridine	level 2	[M+H]+	0.894419689600517			Benzenoids	Benzene and substituted derivatives	Methoxybenzenes	15953.9	5971.27	7822.27	14307.1	14722	8933.98	9966.82	9139.28	4009.32	10718.8	11755.3	8553.63	1.3743	0.20876	0.415753	0.128889
M429T106	429.31683	106.2680	Neoruscogenin	level 2	[M+H]+	0.924630290282874			Lipids and lipid-like molecules	Prenol lipids	Triterpenoids	1412.7	1710.83	1717.44	2161.01	1573.29	2534.05	1303.78	2127.25	1849.87	4063.68	1715.05	2375.73	0.721908	0.20882	0.41517	0.0550291
M259T198	259.01094	198.0310	Fructose 1-phosphate	level 1	[M-H]-	0.950509459851871	HMDB0001076	C01094	Organic oxygen compounds	Organooxygen compounds	Carbohydrates and carbohydrate conjugates	7544.16	10524	9942.55	10019.3	3439.86	10012.9	2460.67	8167.41	3513.85	3802.98	8293.98	5591.57	1.4833	0.209148	0.415121	0.162443
M194T329	194.11636	328.9020	Isoproterenol	level 2	[M+H-H2O]+	0.757263649045664	HMDB0015197	C07056	Benzenoids	Phenols	Benzenediols	76802.8	97647.2	102392	81995.6	79556.3	92350.2	102339	101078	94673.5	87760.3	87678.8	95640.3	0.916756	0.209503	0.415126	0.188304
M176T377_1	176.07347	377.1745	N-carboxyethyl-.gamma.-aminobutyric acid	level 1	[M+H]+	0.838019611217496	HMDB0002201		Organic acids and derivatives	Carboxylic acids and derivatives	Amino acids, peptides, and analogues	12185.8	1818.6	1702.46	1997.95	2815.85	1807.29	2068.7	729.253	485.47	1488.03	4104.14	1315.75	3.11924	0.211402	0.418186	0.126957
M501T106	501.37402	105.7700	Sclareolide	level 2	[2M+H]+	0.895979069569731						1440.72	1510.67	1606.9	1195	1275.21	403.626	1155.54	1519.03	1484.13	1004.23	1405.7	1113.31	1.26263	0.21295	0.42054	0.0279518
M188T50	188.06957	49.8720	N-acetylsulfamethoxazole	level 2	[M+H-C2H4O3S]+	0.734585306511159	HMDB0013854	C13061	Benzenoids	Benzene and substituted derivatives	Benzenesulfonamides	12257.4	31310.8	14217.9	14999.4	22055.1	15721.5	14694.1	11371.2	14949.6	13878.1	18968.1	14122.9	1.34308	0.212989	0.419914	0.151405
M176T271	176.09175	270.6145	1-deoxy-1-(methylamino)-d-galactitol	level 2	[M-H-H2O]-	0.955093571905804			Organic oxygen compounds	Organooxygen compounds	Carbohydrates and carbohydrate conjugates	1377.4	729.797	878.534	847.33	578.028	1256.56	1517.43	1033.52	1692.69	542.852	882.218	1208.61	0.729945	0.213794	0.420795	0.0461995
M158T47	158.06047	47.4800	Indolelactic acid	level 1	[M-H-CH2O2]-	0.951065931613839	HMDB0000671	C02043	Organoheterocyclic compounds	Indoles and derivatives	Indolyl carboxylic acids and derivatives	47705.6	54935	49689	55320.7	7410.08	52449	70268.4	48778.2	66162.4	46387	43012.1	56809	0.757135	0.213927	0.420353	0.338752
M158T207_2	158.08117	206.7050	Indole-3-butyric acid	level 1	[M-H-CO2]-	0.982193962061896	HMDB0002096	C11284	Organoheterocyclic compounds	Indoles and derivatives	Indoles	71286.1	54665.1	86895.9	96717.4	28775	62393.5	41250.9	65003.4	32307	46278.7	67667.9	49446.7	1.3685	0.216547	0.424794	0.386814
M255T193	255.23160	193.0140	Hexadecanoic acid	level 2	[M-H]-	0.755296581002371	HMDB0000220	C00249	Lipids and lipid-like molecules	Fatty Acyls	Fatty acids and conjugates	47316.3	54836.9	51401.1	50861.3	83295.9	77274.9	60494.5	53070.8	69571.9	85970.5	57542.3	69276.5	0.830618	0.217915	0.426766	0.320289
M342T107	342.16922	107.2880	Glp-Trp-Oet	level 2	[M-H]-	0.950465885911903			Organic acids and derivatives	Carboxylic acids and derivatives	Amino acids, peptides, and analogues	10200.5	6408.07	6772.03	11821.1	3511.65	7530.82	6742.96	6336.43	3485.04	3188.81	7742.66	5456.81	1.4189	0.220125	0.430378	0.136066
M369T170	369.22539	169.8740	Thromboxane B2	level 1	(M-H)-	0.79	HMDB0003252	C05963	Lipids and lipid-like molecules	Fatty Acyls	Eicosanoids	6088.26	14820.5	4881.99	2342.86	2564.91	12164.2	28789.2	8765.73	8702.03	4301.63	6139.7	12544.6	0.489432	0.220791	0.430964	0.236855
M289T46	289.08539	45.5470	(+)-catechin	level 1	[M-H]-	0.943490010108645	HMDB0002780	C06562	Phenylpropanoids and polyketides	Flavonoids	Flavans	26330	33816.8	37211.5	40294.9	28110	26032.6	24053.7	38556	24160.1	27955.3	33152.6	28151.5	1.17765	0.22212	0.43284	0.194342
M213T381	213.01602	381.4970	1-deoxy-d-xylulose 5-phosphate	level 1	[M-H]-	0.993993576905395	HMDB0001213	C11437	Organic oxygen compounds	Organooxygen compounds	Carbohydrates and carbohydrate conjugates	29911.1	23814.7	35443	30487.5	16370.3	20766	24662.3	25554.3	14810.7	24908.8	27205.3	22140.4	1.22876	0.224552	0.436855	0.203857
M341T360	341.10702	359.7980	Trehalose	level 1	[M-H]-	0.995472636349573	HMDB0000975	C01083	Organic oxygen compounds	Organooxygen compounds	Carbohydrates and carbohydrate conjugates	4.07433e+06	1.21282e+06	33160.5	31975.9	16772.6	80741.9	57055.3	35797.9	25945.9	9960.72	1.07381e+06	41900.3	25.6278	0.224871	0.436755	3.00521
M695T34	695.30984	34.3500	S4:18(p3:16/f1:2)	level 2	[M+HCOO]-	0.980479696351296						497058	611684	703855	559227	645899	645783	1.74079e+06	607234	652149	802221	603545	889636	0.678418	0.226351	0.438905	1.56006
M926T335	926.44756	335.4830	Hoiamide a	level 2	[M+H]+	0.940739423914687			Organic acids and derivatives	Peptidomimetics	Depsipeptides	2327.02	132.876	132.765	3900.19	579.367	650.903	82.9295	1117.27	115.459	66.8441	1414.44	406.681	3.47802	0.227056	0.439548	0.0646636
M235T77	235.09474	77.4875	5,6,7,8-tetrahydro-2-Naphthoic Acid	level 2	(M+CH3COO)-	0.7076						4750.84	3235.57	3344.79	2572.83	3164.23	4224.66	11241.5	4789.12	3184.53	3575.95	3413.65	5403.15	0.63179	0.229193	0.442957	0.134545
M161T127	161.04332	127.0630	Gulonolactone	level 2	(M+H-H2O)+	0.6185						22193.9	19105.4	13233.8	7965.46	15612.2	11100.9	10860.1	15163.5	14738	8400.76	15622.1	12052.6	1.29616	0.231793	0.447247	0.115879
M841T142	840.57150	141.5860	Pc(16:0e/8-hepe)	level 2	[M+Hac-H]-	0.951065648711693			Lipids and lipid-like molecules	Glycerophospholipids	Glycerophosphocholines	334200	378885	354646	312553	320092	371142	475534	396843	320584	331195	340075	379060	0.897154	0.233561	0.449921	0.595459
M691T149	690.50174	149.0990	1,2-dipalmitoyl-sn-glycero-3-phosphoethanolamine	level 2	[M-H]-	0.774469677818274	HMDB0008923		Lipids and lipid-like molecules	Glycerophospholipids	Glycerophosphoethanolamines	9591.91	9621	8237.97	7405.66	7668.42	7786.73	6607.88	7317.13	6494.95	9613.3	8504.99	7564	1.1244	0.235712	0.453323	0.0870739
M333T112	333.20382	112.1505	5(s),14(r)-lipoxin b4	level 2	[M-H-H2O]-	0.972449520888956		C06315	Lipids and lipid-like molecules	Fatty Acyls	Eicosanoids	20245.4	12060.3	15337.2	19646.5	4745.36	11430.5	7687.59	9706.85	16396.1	4729.87	14406.9	9990.18	1.44211	0.235773	0.4527	0.175994
M150T285	150.11146	285.0780	Triethanolamine	level 1	(M+H)+	0.6861	HMDB0032538	C06771	Organic nitrogen compounds	Organonitrogen compounds	Amines	13848	20804	45094.7	16613.9	17690.5	19283.9	14744.7	56807.9	66523	31496.2	22810.2	37771.1	0.603906	0.237484	0.455243	0.235097
M149T134	149.04483	134.2060	D-xylose	level 1	[M-H]-	0.977325371234886	HMDB0060254	C00181	Organic oxygen compounds	Organooxygen compounds	Carbohydrates and carbohydrate conjugates	30673.1	51650.6	46722	23933.9	29384.8	49771.6	60833	33107.6	39601.5	44539	36472.9	45570.5	0.800361	0.238266	0.455998	0.261198
M573T388	573.31187	388.1220	Ganoderic acid h	level 2	[M+H]+	0.968204605916564			Lipids and lipid-like molecules	Prenol lipids	Triterpenoids	13566.7	426.961	3321.04	7074.07	1320.55	5319.8	569.061	2384.53	729.235	358.498	5141.86	1872.22	2.74639	0.239356	0.45734	0.127216
M161T299	161.04458	299.1405	D-turanose	level 2	[M-H-C6H12O6]-	0.736954376709133	HMDB0011740	C19636	Lipids and lipid-like molecules	Fatty Acyls	Fatty acyl glycosides	128157	124164	122747	104329	52642.4	120380	115883	221580	106081	128922	106408	138569	0.767904	0.239929	0.457692	0.50045
M228T64	228.03323	63.8610	N-tris(hydroxymethyl)methyl-2-aminoethanesulfonic acid	level 2	[M-H]-	0.708264689993569		C05353	Organic acids and derivatives	Organic sulfonic acids and derivatives	Organosulfonic acids and derivatives	3101.49	3735.88	933.517	1818.33	2174.91	1360.18	1174.57	2445.67	1503.56	1858.48	2352.82	1668.49	1.41015	0.239939	0.456971	0.0803752
M775T139	774.54110	138.5500	1-(1z-octadecenyl)-2-(4z,7z,10z,13z,16z,19z-docosahexaenoyl)-sn-glycero-3-phosphoethanolamine	level 2	[M-H]-	0.99651694297823						749528	751424	819562	744715	658150	726317	650614	733556	395136	761604	744676	653446	1.13961	0.240019	0.456386	0.757578
M104T28	104.04847	27.9950	Benzamidine	level 2	[M+H-NH3]+	0.978509526925497		C01784				2697.49	3721.48	3281.66	1471.24	2788.41	1250.72	2559.21	2348.05	2257.13	2666.17	2792.06	2216.26	1.25981	0.240674	0.456893	0.0468314
M179T299	179.05581	299.0090	D-allose	level 1	[M-H]-	0.993756056783067	HMDB0001151	C01487	Organic oxygen compounds	Organooxygen compounds	Carbohydrates and carbohydrate conjugates	914008	970093	707349	1.12926e+06	312078	1.45331e+06	1.31367e+06	1.00462e+06	650580	881117	806557	1.06066e+06	0.76043	0.244531	0.463466	1.5827
M401T360	401.12569	359.7845	Galactinol	level 1	(M+CH3COO)-	0.8771	HMDB0005826	C01235	Organic oxygen compounds	Organooxygen compounds	Carbohydrates and carbohydrate conjugates	152831	37796.5	1779.12	1197.78	928.336	3341.99	3034.92	1931.73	1325.13	635.881	38906.4	2053.93	18.9425	0.244676	0.462997	0.558464
M156T264_2	156.06594	263.6800	L-hydroxyarginine	level 2	[M-H-H3ON]-	0.969646389684293	HMDB0004224	C05933	Organic acids and derivatives	Carboxylic acids and derivatives	Amino acids, peptides, and analogues	122237	88392.5	114047	143623	51367.9	105243	85149	97620.9	62051.3	51008	103934	80214.5	1.2957	0.2452	0.463244	0.461503
M283T425_2	283.10360	424.7820	Phenylethyl 2-glucoside	level 2	[M-H]-	0.89519852575561			Organic oxygen compounds	Organooxygen compounds	Carbohydrates and carbohydrate conjugates	1898.57	1379.37	779.423	1507.54	1341.94	4926.02	3336.56	1730.96	1312.13	589.798	1381.37	2379.09	0.580628	0.247799	0.467402	0.0864696
M211T42	211.10794	41.6025	Butabarbital	level 2	(M-H)-	0.9994						427753	378680	359766	392244	306814	492076	380556	398935	416791	363002	373051	410272	0.909278	0.249102	0.469109	0.513915
M577T84	576.56858	83.5335	N-(eicosanoyl)sphingosine	level 2	[M+H-H2O]+	0.937203567103424	HMDB0004951		Lipids and lipid-like molecules	Sphingolipids	Ceramides	3709.3	5121.06	3055.83	4378.73	3663.4	3214.19	3354.52	3904.17	3620.38	3526.12	3985.66	3523.88	1.13105	0.249577	0.469253	0.0424284
M277T145	277.21534	145.3445	all cis-(6,9,12)-Linolenic acid	level 1	(M-H)-	0.8549						5174.73	5047.54	5145.13	5256.39	4264.73	5471.99	5964.32	2957.95	3307.18	3002.62	4977.71	4140.81	1.20211	0.250931	0.471046	0.081799
M218T315	218.11212	314.7810	Acetylcitrulline	level 2	[M+H]+	0.947152494634744			Organic acids and derivatives	Carboxylic acids and derivatives	Amino acids, peptides, and analogues	5225.46	5653.23	6170.06	4678.9	5880.27	4393.24	6685.51	5077.81	3395.76	4319.5	5521.58	4774.36	1.15651	0.253061	0.474288	0.0445089
M219T55_1	219.11178	54.6840	N-acetyl-5-hydroxytryptamine	level 2	[M+H]+	0.913729412904399	HMDB0001238	C00978	Organoheterocyclic compounds	Indoles and derivatives	Hydroxyindoles	7945.04	11048.4	8712.9	501.549	1486.25	2835.62	3365.76	2861.97	2850.27	4737.81	5938.83	3330.28	1.78328	0.253496	0.474347	0.115782
M355T33	355.19220	33.3925	16-phenyltetranorprostaglandin f2.alpha.	level 2	[M-H-H2O]-	0.985941033794923			Lipids and lipid-like molecules	Fatty Acyls	Eicosanoids	19362.5	16430.7	17124.1	12141.3	5155.84	14979	7734.78	6944.32	13124.7	9314.67	14042.9	10419.5	1.34775	0.255067	0.47653	0.174265
M122T281	122.07985	280.9065	Tris(hydroxymethyl)aminomethane	level 2	[M+H]+	0.86937208145676	HMDB0240288	C07182	Organic nitrogen compounds	Organonitrogen compounds	Amines	20662	12027	64616.3	14863.1	16031.3	14488	13895.3	13941.2	11987.4	13644.1	25639.9	13591.2	1.88651	0.256149	0.477793	0.165334
M461T109	461.31970	109.2350	Arachidonoylserotonin	level 2	[M-H]-	0.82094901776555			Organoheterocyclic compounds	Indoles and derivatives	Tryptamines and derivatives	23163	11355.2	7009.47	9906.25	5085.17	6317.26	1619.72	9086.34	10971.2	6944.9	11303.8	6987.89	1.61763	0.256286	0.477292	0.171814
M112T178	112.04946	178.4460	Cytidine 5'-monophosphate	level 1	[M+H-C5H9O7P]+	0.986527655271913	HMDB0000095	C00055	Nucleosides, nucleotides, and analogues	Pyrimidine nucleotides	Pyrimidine ribonucleotides	15401.6	14963	15328.6	19896.3	22918.2	15843.9	21894.9	12065.8	9739.59	12922	17701.5	14493.2	1.22136	0.256743	0.477388	0.078982
M335T202	335.11334	202.4360	2',4'-dihydroxy-3',6'',6''-trimethylpyrano[2'',3'':6',5']chalcone	level 2	[M-H]-	0.925949441883892			Phenylpropanoids and polyketides	Linear 1,3-diarylpropanoids	Chalcones and dihydrochalcones	18157.2	15708.6	15770	20533.7	4246.53	14634.7	14474.9	13569.6	4679.96	4990.07	14883.2	10469.8	1.42153	0.258931	0.480697	0.208757
M300T181	300.13300	180.7655	Metoclopramide	level 2	[M+H]+	0.79429391805331	HMDB0015363	C07868	Benzenoids	Phenol ethers	Aminophenyl ethers	7268.05	5383.16	4874.28	3317.8	3839.22	6144.38	2778.55	9837.82	6794.99	7160.43	4936.5	6543.24	0.754443	0.259748	0.481454	0.0597897
M595T293	595.12381	292.8965	Tiliroside	level 2	[M+H]+	0.950871321712193			Phenylpropanoids and polyketides	Flavonoids	Flavonoid glycosides	17537.4	18252.2	18428.1	17415.8	18302.2	19812.1	16396.2	20292.8	17504	22965.1	17987.1	19394	0.927458	0.262026	0.484913	0.0767116
M778T60	778.48413	60.2990	Pe(18:1/11,12-epete)	level 2	[M-H]-	0.980078047210086			Lipids and lipid-like molecules	Glycerophospholipids	Glycerophosphoethanolamines	10345	16502.9	27422.1	13347.3	5715.12	8905.74	12816.6	13045.1	6588.07	8754.51	14666.5	10022	1.46343	0.263448	0.486778	0.214068
M249T55	249.14875	54.9420	NCGC00169093-01	level 2	[M-H]-	0.837416874545227			Lipids and lipid-like molecules	Prenol lipids	Sesquiterpenoids	15516	12430.2	16009.7	5378.39	7835.06	14672	19080.4	24280.9	10286.7	9652.03	11433.9	15594.4	0.733202	0.264226	0.487451	0.187652
M255T362	255.08399	362.1870	N-(4-fluorobenzoyl)-5-amino-1h-indole	level 2	[M+H]+	0.88898048214182			Benzenoids	Benzene and substituted derivatives	Benzoic acids and derivatives	15588.1	8597.99	4977.82	9103.5	8842.82	7283.6	7130.78	7331.11	6156.94	8643.17	9422.05	7309.12	1.28908	0.264543	0.487273	0.104998
M499T24	498.92505	24.4300	D-myo-inositol-3,4,5,6-tetraphosphate	level 2	[M-H]-	0.998077206830232	HMDB0003848	C04520	Organic oxygen compounds	Organooxygen compounds	Alcohols and polyols	27128.6	21007.2	17909.9	21503.8	12016.9	21286.3	16227.3	19117.9	10177.9	13900.8	19913.3	16142	1.23363	0.265067	0.487475	0.189423
M843T119	842.58293	118.8030	Pc(16:0e/5,6-eet)	level 2	[M+Hac-H]-	0.93666050007051			Lipids and lipid-like molecules	Glycerophospholipids	Glycerophosphocholines	85713.9	86427.6	99992.3	83919.6	232440	96315.7	163634	110684	187906	383320	117699	188372	0.624821	0.265662	0.487807	0.867655
M233T36	233.11218	36.0785	N-cyclohexyl-2-benzothiazol-amine	level 2	[M+H]+	0.863073285123995						22512.8	8341.07	1243.11	5073.97	7683.73	3348.68	3104.32	8909.26	2974.15	3927.66	8970.93	4452.81	2.01467	0.266157	0.487954	0.140815
M393T199	393.26089	198.6150	3-methoxylimaprost	level 2	[M-H-H2O]-	0.998577653179776			Lipids and lipid-like molecules	Fatty Acyls	Eicosanoids	2399.81	1197.9	572.413	1272.44	562.719	1843.97	1921.52	1087.24	29985.4	4398.05	1201.06	7847.24	0.153055	0.267181	0.48907	0.194868
M492T39	492.27275	39.1570	Imatinib	level 1	[M-H]-	0.994529558653398	HMDB0014757		Benzenoids	Benzene and substituted derivatives	Anilides	2553.68	1463.19	2528.92	577.264	1176.34	2628.16	1766.15	3770.53	5433.27	346.386	1659.88	2788.9	0.595173	0.268036	0.489874	0.0770103
M121T33	121.06370	32.9260	4-hydroxyphenethyl alcohol	level 2	[M+H-H2O]+	0.975715455628016	HMDB0004284	C06044	Benzenoids	Phenols	Tyrosols and derivatives	13592.1	15582.7	35204.8	19142.4	17772	27696.6	26325.6	85239.7	13885.9	26467.7	20258.8	35923.1	0.563949	0.268074	0.489183	0.195617
M337T27	337.20278	26.8890	Eplerenone hydroxy acid	level 2	[M-H-C2H6O4]-	0.899740578509025						48094.6	44321.4	39770.7	32099.5	30596.7	64853.3	55213.7	40352.5	41524.8	32720.4	38976.6	46932.9	0.830474	0.268172	0.488605	0.24925
M317T59	317.21025	59.0490	5(S)-HpETE	level 2	(M-H2O-H)-	0.6284						16451	46102.1	15593.1	17606.3	10043.1	25969.9	34614.9	22932.7	19484	62481.2	21159.1	33096.6	0.639315	0.268603	0.488633	0.302106
M621T218	621.21237	217.7500	Phosphonic acid, p-[2-[3-[[(1-benzoyl-4-piperidinyl)methylamino]carbonyl]-2-naphthalenyl]-1-(1-naphthalenyl)-2-oxoethyl]-	level 2	[M+H]+	0.995936029337658						519.042	475.171	5571.51	468.725	382.605	2599.13	1919.45	6755.64	790.667	3900.38	1483.41	3193.05	0.464574	0.271133	0.492475	0.0598624
M223T203_2	223.08069	202.6830	D-Quinovose	level 1	(M+CH3COO)-	0.9889		C02522				73564.7	66535.4	64082.9	74510.6	35259	59308.9	57518.9	67362.3	32917.6	39993.4	62790.5	51420.2	1.22112	0.271493	0.492369	0.33308
M169T129	169.01129	129.0670	Citramalic acid	level 1	(M+Na-2H)-	0.6012	HMDB0000426	C00815	Lipids and lipid-like molecules	Fatty Acyls	Fatty acids and conjugates	6423.97	6096.4	3954.43	5499.52	2257.61	8977.19	23440	5151.92	5556.72	3206.43	4846.39	9266.44	0.523004	0.271691	0.49197	0.196755
M283T47	283.26281	47.1910	Octadecanoic acid	level 2	[M-H]-	0.998989596122866	HMDB0000827	C01530	Lipids and lipid-like molecules	Fatty Acyls	Fatty acids and conjugates	8.32344e+06	6.1969e+06	8.81584e+06	7.48537e+06	6.14042e+06	7.11563e+06	6.75667e+06	1.27862e+07	6.47519e+06	1.38608e+07	7.39239e+06	9.39889e+06	0.786518	0.27264	0.49293	3.51481
M212T20	212.06992	20.3600	Kainic acid	level 2	[M-H]-	0.769415126759616	HMDB0001431	C12819	Organic acids and derivatives	Carboxylic acids and derivatives	Amino acids, peptides, and analogues	1800.19	1900.53	1760.55	1033.23	2173.08	2006.78	1903.51	2370.25	1943.53	1722.08	1733.52	1989.23	0.871451	0.272779	0.492425	0.0340323
M220T254	220.08151	254.1470	N-acetyl-d-mannosamine	level 2	[M-H]-	0.837342291555378	HMDB0001129	C00645	Organic oxygen compounds	Organooxygen compounds	Carbohydrates and carbohydrate conjugates	4715.07	6836.7	5456.26	6045.12	1776.51	7837.43	7222.4	8137.21	4244	4451.15	4965.93	6378.44	0.77855	0.277153	0.499554	0.12338
M166T106	166.05139	105.6830	Pyridoxal	level 2	[M-H]-	0.959390966980044	HMDB0001545	C00250	Organoheterocyclic compounds	Pyridines and derivatives	Pyridine carboxaldehydes	9179.81	6607.84	17754.4	29812.4	15439.4	20365.3	20624.2	66908.2	15117.4	17119.3	15758.8	28026.9	0.562274	0.279742	0.503451	0.333258
M349T106	349.23460	106.4860	Misoprostol (free acid)	level 2	[M-H-H2O]-	0.727988384786654			Lipids and lipid-like molecules	Fatty Acyls	Eicosanoids	5873.57	2678.04	2907.78	3962.25	1985.99	2399.32	3088.82	3536.83	1311.01	2609.94	3481.53	2589.18	1.34464	0.282247	0.507182	0.0777026
M807T180	806.52714	180.3130	Pe(18:0/19,20-epdpe)	level 2	[M-H]-	0.876504459388175			Lipids and lipid-like molecules	Glycerophospholipids	Glycerophosphoethanolamines	4833	5707.66	4835.16	4291.8	2993.41	6050.27	7631.42	6810.43	3302.87	4185.38	4532.21	5596.08	0.809891	0.28265	0.507133	0.106002
M717T240_2	717.29885	239.9820	Enrofloxacin	level 1	[2M-H]-	0.764524339157071	HMDB0029861		Organoheterocyclic compounds	Quinolines and derivatives	Quinoline carboxylic acids	1305.1	762.286	1554.75	808.288	939.909	1061.92	1499.41	1516.19	795.299	1942.18	1074.07	1363	0.788016	0.283046	0.507071	0.0493298
M108T50	108.07997	49.6680	N-methylaniline	level 2	[M+H]+	0.841908535805203		C02299	Organic nitrogen compounds	Organonitrogen compounds	Amines	14709	14259.6	15712.3	20154.9	9337.93	16612.7	16831.8	16824.9	16996.1	16832.8	14834.8	16819.7	0.881989	0.283836	0.507713	0.066771
M476T62_2	476.24118	62.2810	Octanediamide, n1-hydroxy-n8-[4-[4-[(1-oxo-5-hexyn-1-yl)amino]benzoyl]phenyl]-	level 2	[M-H]-	0.98910436794822			Benzenoids	Benzene and substituted derivatives	Benzophenones	576.175	757.947	634.153	923.078	1078.16	1494.43	1083.13	281.098	8353.89	1266.33	793.903	2495.78	0.318099	0.28388	0.50702	0.0980163
M222T216	222.07573	216.1265	N-acetyl-l-tyrosine	level 1	[M-H]-	0.956062070783559	HMDB0000866	C01657	Organic acids and derivatives	Carboxylic acids and derivatives	Amino acids, peptides, and analogues	30614.2	22790.9	31046.3	42654.6	11626.1	39601.6	34148.1	39399.4	45032	19327	27746.4	35501.6	0.781554	0.283979	0.50643	0.252164
M203T415	203.06586	415.0580	.alpha.-L-Glu-Gly	level 2	[M-H]-	0.911669279816392	HMDB0028819		Organic acids and derivatives	Carboxylic acids and derivatives	Amino acids, peptides, and analogues	2254.09	2602.47	2362.2	2316.89	876.97	3608.32	3747.38	3028.6	1720.64	1520.48	2082.52	2725.08	0.764206	0.284059	0.505806	0.0837504
M403T35	403.26031	35.3780	1-o-(9z-octadecenyl)-sn-glycero-2,3-cyclic-phosphate	level 2	[M-H]-	0.779015440435293						6559.69	4272.06	3804.24	3643.87	4870.6	6637.99	4304.93	7021.82	5168.44	4423	4630.09	5511.24	0.840119	0.285835	0.508199	0.07214
M776T52	776.49663	52.0440	Pe 39:6	level 2	[M-H]-	0.757040276489059			Lipids and lipid-like molecules	Glycerophospholipids	Glycerophosphoethanolamines	14490.1	12686	15375.6	9393.78	13494.5	14608.1	15554.5	24912.1	11192.8	13785.3	13088	16010.5	0.817461	0.286075	0.507859	0.138627
M399T278_2	398.97494	277.6400	Ethiprole	level 2	[M+H+2i]+	0.858584294067949		C18552	Organoheterocyclic compounds	Azoles	Pyrazoles	3012.85	2489.47	3100.95	3108.64	3411.97	2811.18	2480.87	2533.38	3473.83	2424.27	3024.78	2744.71	1.10204	0.286395	0.507661	0.040932
M739T42	738.51884	42.2140	2-arachidonoyl-1-palmitoyl-sn-glycero-3-phosphoethanolamine	level 2	[M-H]-	0.805942144223606	HMDB0008937		Lipids and lipid-like molecules	Glycerophospholipids	Glycerophosphoethanolamines	234948	318164	349192	238369	229989	375979	162227	369733	289897	654778	274132	370523	0.739853	0.287375	0.508633	0.732379
M265T28	265.14626	28.1405	Zinniol	level 2	[M-H]-	0.959496097917548		C10840	Benzenoids	Benzene and substituted derivatives	Benzyl alcohols	247984	224570	239042	209263	146670	295238	256087	425546	212587	156215	213506	269135	0.793305	0.287685	0.508417	0.730537
M295T32	295.13474	32.0795	Leonurine	level 2	[M-H-CH3]-	0.983930615194642		C16985	Benzenoids	Benzene and substituted derivatives	Benzoic acids and derivatives	43726.8	36575.9	54580.3	54783.8	30382	66541.2	41406.6	81607	44237.1	40436.3	44009.8	54845.6	0.802429	0.289197	0.510323	0.331176
M327T87	327.20026	86.9290	N-(1-amino-3,3-dimethyl-1-oxobutan-2-yl)-1-pentyl-1h-indole-3-carboxamide	level 2	[M+H-NH3]+	0.726493540780168			Organic acids and derivatives	Carboxylic acids and derivatives	Amino acids, peptides, and analogues	176327	33027.2	39279.9	31594.1	30040.8	28791.6	29060.5	41533.5	19279	28104.2	62053.8	29353.8	2.114	0.289546	0.510172	0.439322
M434T37_1	434.23300	37.0525	Paxilline	level 2	[M-H]-	0.828480340331334	HMDB0030323	C13782				19850.9	9822.08	11774	12761.1	13219.9	16348.3	6494.26	16941.5	69867.2	21841.5	13485.6	26298.6	0.512788	0.289719	0.509715	0.271152
M428T87	428.33353	86.8880	Peimisine	level 2	[M+H]+	0.96776338177417			Lipids and lipid-like molecules	Steroids and steroid derivatives	Steroidal alkaloids	1201.41	1107.99	2001.09	1462.35	2663.17	1043.47	1894.5	1053.82	1480.02	1068.06	1687.2	1307.97	1.28993	0.289843	0.509172	0.0366468
M344T87	344.22655	86.9290	Dibucaine	level 2	[M+H]+	0.871832849368181	HMDB0014668	C07879	Organoheterocyclic compounds	Quinolines and derivatives	Quinolones and derivatives	132844	20042.2	24551.2	14613	20935	16024.7	17473.7	27304.1	9248.39	13742.5	42597	16758.7	2.54179	0.290184	0.509012	0.390798
M204T78	204.12324	77.5330	Pantothenol	level 1	(M-H)-	0.8812	HMDB0004231	C05944	Lipids and lipid-like molecules	Fatty Acyls	Fatty amides	6927.26	10826	6911.77	14235.7	5658.14	13521.9	5893.35	23011.1	11327.8	9427.51	8911.77	12636.3	0.70525	0.290333	0.508514	0.188567
M300T204	300.03744	204.4630	N-Acetyl-D-Glucosamine 6-Phosphate	level 1	[M-H]-	0.766983240322438	HMDB0001367	C04256	Organic oxygen compounds	Organooxygen compounds	Carbohydrates and carbohydrate conjugates	14303.8	24329.7	16567.6	14756.1	10534.3	106355	29346.3	22935.8	9923.65	13180.9	16098.3	36348.3	0.442889	0.292817	0.512103	0.358748
M193T266	193.07059	265.9415	D-pinitol	level 1	[M-H]-	0.830050474557327	HMDB0034219	C03844	Organic oxygen compounds	Organooxygen compounds	Alcohols and polyols	6355.12	9807.36	6156.8	7779.18	4271.78	7481.48	8234.49	4449.52	4158.17	1315.61	6874.05	5127.85	1.34053	0.292827	0.511361	0.128944
M365T192	365.22991	191.9980	15-cyclohexylpentanorprostaglandin f2.alpha.	level 2	[M-H]-	0.987598809507202			Lipids and lipid-like molecules	Fatty Acyls	Eicosanoids	9666.79	2714.61	1346.53	3070.75	49.7784	6021.65	4455.77	2813.17	14534.1	4053.87	3369.69	6375.72	0.528519	0.294692	0.513855	0.11837
M371T95	371.22618	94.8910	Methyl (1-(cyclohexylmethyl)-1h-indole-3-carbonyl)-l-valinate	level 2	[M+H]+	0.843045019648641			Organic acids and derivatives	Carboxylic acids and derivatives	Amino acids, peptides, and analogues	124852	22070.6	26365.2	15734.3	20527.3	18882.8	20751.1	26447.9	11405	14619.4	41909.8	18421.3	2.27508	0.295062	0.51374	0.375445
M125T36	124.99086	36.1415	Ethyl sulfate	level 2	[M-H]-	0.928140235878024	HMDB0031233		Organic acids and derivatives	Organic sulfuric acids and derivatives	Sulfuric acid esters	27147.5	5198.27	15184.7	20193.3	31987.6	6682.98	21029.9	15267.8	20286.6	3706.91	19942.3	13394.8	1.4888	0.295799	0.514262	0.178385
M601T298	601.13185	297.6940	Kaempferitrin	level 2	[M+Na]+	0.930941796168708	HMDB0037438	C16981	Phenylpropanoids and polyketides	Flavonoids	Flavonoid glycosides	11995.7	17963.6	13451.6	11830.1	19757.4	13069.1	10393.9	14143.9	11351.6	15574	14999.7	12906.5	1.16218	0.296606	0.514905	0.0761132
M274T424	274.10260	424.0200	Glu-Gln	level 1	[M-H]-	0.895865019951929	HMDB0028817		Organic acids and derivatives	Carboxylic acids and derivatives	Amino acids, peptides, and analogues	29005.1	28439	33119.7	33962.2	14224.3	49412.1	37849.1	41600.2	19470.2	26332.4	27750.1	34932.8	0.794384	0.296712	0.514331	0.271864
M157T183_2	157.03633	182.6340	L-dihydroorotate	level 1	[M-H]-	0.97833360884029	HMDB0003349	C00337	Organic acids and derivatives	Carboxylic acids and derivatives	Amino acids, peptides, and analogues	2.1468e+06	2.25401e+06	1.67707e+06	1.9032e+06	1.32783e+06	3.23592e+06	2.43528e+06	2.54425e+06	1.36539e+06	1.76469e+06	1.86178e+06	2.26911e+06	0.820493	0.296898	0.513896	2.00368
M673T66_1	673.47453	65.6090	1-Palmitoyl-2-oleoyl-sn-glycero-3-phosphate	level 1	(M-H)-	0.9408						14537.7	15442.2	18751.2	14172.7	6372.29	13463.3	7319.51	14230.9	14659	1033.53	13855.2	10141.3	1.36622	0.297462	0.514115	0.190192
M297T96	297.16779	95.9760	Aurapten	level 2	[M-H]-	0.728827740439022	HMDB0034054		Lipids and lipid-like molecules	Prenol lipids	Terpene lactones	2102.27	2463.58	4383.13	5711.49	5504.47	2377.8	7367.13	22024.9	6657.25	2264.44	4032.99	8138.3	0.495556	0.300095	0.517906	0.178924
M273T108_1	273.03174	107.9960	Phenylbenzimidazolesulfonic acid	level 2	[M-H]-	0.863230790357474			Organoheterocyclic compounds	Benzimidazoles	Phenylbenzimidazoles	4735.28	3509.02	650.517	11582.3	14852.9	5360.14	4953.78	3799.43	3075.53	3305.99	7066	4098.97	1.72385	0.301544	0.519645	0.149546
M487T130	487.33741	130.1040	Asiatic acid	level 2	[M-H]-	0.993537722910931	HMDB0035782	C08617	Lipids and lipid-like molecules	Prenol lipids	Triterpenoids	13129.9	6459.34	8706.66	7662.09	3888.95	10159.6	8867.62	9189.16	33330.3	6835.14	7969.39	13676.4	0.582713	0.301883	0.519468	0.161111
M213T53_1	213.05473	53.3200	2,4-dihydroxybenzophenone	level 2	[M-H]-	0.783464232758964		C14215	Benzenoids	Benzene and substituted derivatives	Benzophenones	26733.7	25038.2	26857.6	26159.8	30216.6	31086.4	30040.3	24406.1	26650.2	31984.8	27001.2	28833.6	0.936449	0.304638	0.523444	0.111687
M737T40	736.51608	40.1020	Pe(16:1e/14,15-epete)	level 2	[M-H]-	0.739599619218659			Lipids and lipid-like molecules	Glycerophospholipids	Glycerophosphoethanolamines	141922	142838	414457	223188	1.53472e+06	632879	186574	453636	1.29325e+06	3.22523e+06	491425	1.15831e+06	0.424259	0.305353	0.523907	2.58886
M325T30	325.18314	29.8600	Hydroquinidine	level 2	[M-H]-	0.998664682669451		C10696				3.4361e+06	2.5034e+06	4.6043e+06	3.23964e+06	2.18881e+06	4.34973e+06	3.33848e+06	5.37846e+06	3.31783e+06	2.91583e+06	3.19445e+06	3.86006e+06	0.827564	0.309923	0.530974	2.56904
M519T64	519.14443	63.7120	1-[4,5-dihydroxy-6-(hydroxymethyl)-3-[(e)-3-(4-hydroxyphenyl)prop-2-enoyl]oxyoxan-2-yl]oxy-6-hydroxy-7-methylidene-4a,5,6,7a-tetrahydro-1h-cyclopenta[c]pyran-4-carboxylic acid	level 2	[M-H]-	0.948466896358537			Phenylpropanoids and polyketides	Cinnamic acids and derivatives	Hydroxycinnamic acids and derivatives	762.09	811.78	786.848	1688.18	736.849	749.534	1495.34	1383.07	1021.51	1378.16	957.15	1205.52	0.793971	0.311721	0.533279	0.0414163
M642T130	642.48095	130.0170	N-(dodecanoyl)-1-.beta.-glucosyl-sphing-4-enine	level 2	[M-H]-	0.975406128182669			Lipids and lipid-like molecules	Sphingolipids	Glycosphingolipids	22805.6	17729.3	53019.8	21825.5	70.6861	27211	7377.47	24503.3	103.55	518.723	23090.2	11942.8	1.93339	0.312449	0.533748	0.347011
M293T340	293.11265	340.1170	gamma-L-Glutamyl-L-phenylalanine	level 1	(M-H)-	0.7008						2401.15	2084.3	3476.36	2578.69	2069.53	3841.5	4871	2290.97	2773.68	2009.17	2522.01	3157.26	0.798795	0.312477	0.533023	0.0723898
M686T193	686.30591	192.6435	Ferrichrome	level 2	[M-H]-	0.824278865835664		C06228	Organic acids and derivatives	Carboxylic acids and derivatives	Amino acids, peptides, and analogues	6731.91	4258.07	8669.05	5979.29	2684.61	7288.56	4567.8	4492.58	2878.39	1521.05	5664.59	4149.68	1.36507	0.31416	0.535117	0.125871
M293T28_2	293.17700	28.4130	Cinchonine	level 2	[M-H]-	0.974592943476415	HMDB0030282	C06528				197282	122316	131652	113733	105997	174303	169450	192976	156187	99931.4	134196	158569	0.846292	0.314913	0.535625	0.427669
M144T47	144.04505	46.5205	Indole-3-carboxaldehyde	level 2	[M-H]-	0.986171504417032	HMDB0029737	C08493	Organoheterocyclic compounds	Indoles and derivatives	Indoles	99731.7	38764.3	76104.4	80758.5	55991.3	65980.5	68005.6	46823.2	62810.3	45850.6	70270.1	57894	1.21377	0.315186	0.535317	0.268916
M115T314	115.04901	314.1270	Diallyl sulfide	level 2	[M+H]+	0.824639167586123	HMDB0036491	C08370				8331.48	7059.17	12415.4	9722.93	10035.2	11020.3	16743.5	11609.6	7551.27	10013.2	9512.84	11387.6	0.83537	0.316715	0.537137	0.0560226
M330T39	330.17155	38.8185	Gatifloxacin	level 2	[M-H-CO2]-	0.935282243367635	HMDB0015178	C07661	Organoheterocyclic compounds	Quinolines and derivatives	Quinoline carboxylic acids	17228.3	8852.74	15213.8	14158.5	8378.23	21659.4	5866.78	13492	43194.3	14692.6	12766.3	19781	0.645383	0.319399	0.54091	0.182907
M514T182	514.28145	181.9790	Taurocholate	level 1	[M-H]-	0.998149854082908	HMDB0000036	C05122	Lipids and lipid-like molecules	Steroids and steroid derivatives	Bile acids, alcohols and derivatives	62921	74567.2	223589	167891	138859	117118	417197	108773	4.52727e+06	111489	133565	1.05637e+06	0.126438	0.319925	0.541022	2.20478
M287T261	287.13966	260.9135	Indole-3-acetyl-l-isoleucine	level 2	[M-H]-	0.963161007186765			Organic acids and derivatives	Carboxylic acids and derivatives	Amino acids, peptides, and analogues	1602.95	1780.27	2404.86	2225.05	593.799	2244.71	926.552	1679.57	740.428	695.212	1721.38	1257.3	1.36912	0.321384	0.542711	0.0693057
M437T104	437.23392	103.7175	Hc toxin	level 2	[M+H]+	0.989891276199915		C15676	Organic acids and derivatives	Carboxylic acids and derivatives	Amino acids, peptides, and analogues	34724.3	2729.11	3787.67	2618.43	3974.11	2940.89	3531.02	4548.37	1545.9	2012.14	9566.72	2915.66	3.28115	0.323228	0.545042	0.204637
M517T430	517.17090	429.9770	Rottlerin	level 2	[M+H]+	0.919288661669891		C10721	Phenylpropanoids and polyketides	Diarylheptanoids	Linear diarylheptanoids	1291.12	3704.73	2861.09	2089.35	6344	2147.63	2361.2	2357.62	2311.28	2532.49	3258.06	2342.04	1.39112	0.323938	0.545458	0.0504311
M257T93	257.07714	92.5720	His-Cys	level 1	[M-H]-	0.968138558071425	HMDB0000884					11818.4	17258.2	15361.6	12410.4	5433.68	20577.5	18333.2	16885.1	17222.9	6127.22	12456.4	15829.2	0.786929	0.325356	0.547063	0.172992
M159T137	159.10163	137.2775	3-hydroxyoctanoic acid	level 2	[M-H]-	0.811724960850562	HMDB0001954	C20793	Organic acids and derivatives	Hydroxy acids and derivatives	Medium-chain hydroxy acids and derivatives	11800.1	6202.36	18080.9	12349.7	4155.17	20310.1	6031.93	11343.4	18619.7	14900.2	10517.6	14241.1	0.738543	0.326228	0.547747	0.148002
M221T308	221.06559	308.2630	Ethyl .beta.-d-glucuronide	level 2	[M-H]-	0.971135218676594	HMDB0010325		Organic oxygen compounds	Organooxygen compounds	Carbohydrates and carbohydrate conjugates	41764.7	31635.4	11901.3	6656.94	6750.11	44052	17043.6	37446.4	4309.99	58838.5	19741.7	32338.1	0.610478	0.327118	0.548459	0.281067
M409T191	409.23201	191.4170	1-hexadecanoyl-2-sn-glycero-3-phosphate	level 2	[M-H]-	0.902999149412399			Lipids and lipid-like molecules	Glycerophospholipids	Glycerophosphates	33603.9	53030.2	39738	19090.7	63104.1	25648.5	14350.2	18115.6	28082.1	62653.5	41713.4	29770	1.40119	0.329108	0.551009	0.335388
M319T58	319.22554	57.7870	12s-hydroxy-5z,8z,10e,14z-eicosatetraenoic acid	level 2	[M-H]-	0.894937378253932		C14777	Lipids and lipid-like molecules	Fatty Acyls	Eicosanoids	66984.8	301616	72769.8	56751.6	33601.8	127608	747680	70303.3	70930.8	226338	106345	248572	0.427823	0.330009	0.551733	1.12342
M493T27	493.33101	27.4545	(2s,3r,5r,10r,13r,14s,17s)-2,3,14-trihydroxy-10,13-dimethyl-17-[(2r,3r,5r)-2,3,6-trihydroxy-5,6-dimethylheptan-2-yl]-2,3,4,5,9,11,12,15,16,17-decahydro-1h-cyclopenta[a]phenanthren-6-one	level 2	[M-H]-	0.980952986406321			Lipids and lipid-like molecules	Steroids and steroid derivatives	Bile acids, alcohols and derivatives	89656.3	71102.8	68416.1	95076.6	41762.4	88708.7	116136	95356.4	75908	59225.8	73202.8	87067	0.840764	0.330455	0.551696	0.3761
M288T297	288.08679	297.3690	Nifurtimox	level 2	[M+H]+	0.725973580834929		C08002	Organoheterocyclic compounds	Furans	Nitrofurans	11750.8	12069.8	985.614	7909.72	4799.1	13099	8149.26	7122.15	11476.3	9943.72	7503.01	9958.08	0.75346	0.330545	0.551064	0.0842517
M193T382	192.98830	382.2670	Glucuronate	level 2	[M-H]-	0.750315592512762			Organic oxygen compounds	Organooxygen compounds	Carbohydrates and carbohydrate conjugates	248685	3835.98	11795.6	8068.5	7645.16	2991.35	6533.21	4294.68	6327.36	10500.2	56006	6129.37	9.13733	0.331062	0.551146	0.587253
M298T103_1	298.09606	102.6680	S-methyl-5'-thioadenosine	level 1	[M+H]+	0.998368875467863	HMDB0001173	C00170	Nucleosides, nucleotides, and analogues	5'-deoxyribonucleosides	5'-deoxy-5'-thionucleosides	134401	106040	144882	119594	130447	136735	114088	103357	83365.4	135636	127073	114636	1.10849	0.333094	0.553746	0.21368
M377T164	377.26534	163.5280	9-deoxy-9-methylene-16,16-dimethylprostaglandin e2	level 2	[M-H]-	0.979935093744644			Lipids and lipid-like molecules	Fatty Acyls	Fatty acids and conjugates	12982.1	6626.54	3127.23	13196.9	4156	6474.21	13700.2	7736.57	29031.8	7514.03	8017.75	12891.4	0.621948	0.334306	0.554976	0.15407
M734T59_2	734.49922	59.0235	PS(16:0/16:0)	level 2	(M-H)-	0.8582						6313.84	7010.31	10098.9	5060.14	15983.3	10063.6	5197.82	10815.6	17727.2	15833.5	8893.29	11927.5	0.745611	0.335677	0.556467	0.171285
M264T49	263.99903	49.2365	3-amino-2-(4-chlorophenyl)-2-hydroxypropanesulfonic acid	level 2	[M-H]-	0.984342925359161			Benzenoids	Benzene and substituted derivatives	Halobenzenes	18963.6	50582.8	15448.2	17148.6	7435.97	46666.9	24105.7	63840.3	14356.3	21184	21915.8	34030.6	0.644003	0.336144	0.556458	0.326399
M707T36	706.63000	36.2830	Cer[ns] d42:2	level 2	[M+CH3COOH-H]-	0.920243501455473			Organic oxygen compounds	Organooxygen compounds	Alcohols and polyols	5932.27	2524.35	4979.89	5350.64	4565.83	4524.42	31165.3	4440.84	3351.03	7014.19	4670.6	10099.1	0.462474	0.338462	0.559508	0.213463
M339T37	339.22926	36.5360	2,2'-methylene-bis(6-tert-butyl-4 methylphenol)	level 2	[M-H]-	0.795098866254225			Benzenoids	Benzene and substituted derivatives	Diphenylmethanes	19097.9	11941.5	14880.7	21742.5	19222.7	21427.3	154933	28328.9	19053.9	4038.43	17377.1	45556.4	0.381441	0.338545	0.55886	0.466251
M279T49	279.23196	49.3680	Linoleic acid	level 1	[M-H]-	0.99975768535194	HMDB0000673	C01595	Lipids and lipid-like molecules	Fatty Acyls	Lineolic acids and derivatives	7.21127e+06	7.23623e+06	5.97969e+06	5.57362e+06	7.43454e+06	7.31763e+06	1.00199e+07	1.03214e+07	5.96391e+06	5.34977e+06	6.68707e+06	7.79451e+06	0.857921	0.339424	0.559527	2.84011
M309T28	309.17143	28.3660	Mestranol	level 1	[M-H]-	0.961041234255494	HMDB0015446	C07618	Lipids and lipid-like molecules	Steroids and steroid derivatives	Estrane steroids	93286.8	92337.5	83694.4	95290.3	57049.4	101305	119445	105570	90441.8	64134.9	84331.7	96179.5	0.876816	0.339784	0.559336	0.356092
M353T45	353.33975	44.9860	Tricosanoic acid	level 2	[M-H]-	0.784888497754568	HMDB0001160		Lipids and lipid-like molecules	Fatty Acyls	Fatty acids and conjugates	11051.7	8831.93	6214.18	4623.18	8823.29	5965.33	2452.6	3216.08	10301.8	8197.11	7908.86	6026.58	1.31233	0.340204	0.559246	0.130098
M349T67	349.23558	67.2940	Tetrahydrocorticosterone	level 1	(M-H)-	0.7298						6063.57	8898.1	4345.04	4172.21	2540.55	4737.09	3352.92	4139.46	4929.88	3094.2	5203.9	4050.71	1.28469	0.340863	0.559548	0.100914
M368T67	368.31251	66.5070	Prostaglandin f2.alpha. dimethylamine	level 2	[M+H]+	0.980760617870313			Organic oxygen compounds	Organooxygen compounds	Alcohols and polyols	2920.16	1994.25	2133.4	2543.72	2591.16	2630.61	3545.6	2094.44	3742.61	2122.02	2436.54	2827.06	0.861864	0.341588	0.559957	0.0434666
M405T195	405.26076	195.2070	3-dehydrocholic acid	level 2	[M-H]-	0.998104240464629						8478.69	960.172	453	1208.18	159.697	3320.97	1301.72	954.327	279509	5572.35	2251.95	58131.8	0.0387387	0.342444	0.56058	0.530967
M209T35_2	209.15241	35.0500	Tetraethylene glycol monomethyl ether	level 2	[M+H]+	0.840519388436166	HMDB0062236		Organic oxygen compounds	Organooxygen compounds	Ethers	24864.3	28560.8	19066.7	26311	18845.7	16155.7	16861.3	34961.2	15383.1	11277.7	23529.7	18927.8	1.24313	0.342936	0.560605	0.0953059
M173T209	173.07537	209.3890	Tegaserod	level 2	[M+H-C6H15N3]+	0.707228013650106			Organoheterocyclic compounds	Indoles and derivatives	Indoles	887.651	5912.44	6161.9	596.605	5169.21	4377.83	5879.59	5646.12	5262.94	4040.89	3745.56	5041.47	0.74295	0.343971	0.561518	0.0822263
M605T19	605.15569	18.8855	Chlorambucil	level 2	[2M-H]-	0.974596237589595	HMDB0014436	C06900	Organic nitrogen compounds	Organonitrogen compounds	Nitrogen mustard compounds	5272.15	5041.37	5332.36	4987.26	4889.68	5397.59	4994.8	5591.84	5056.09	5184.23	5104.56	5244.91	0.973242	0.344001	0.560788	0.0309404
M219T130	219.17335	129.6460	Eseroline	level 2	[M+H]+	0.814769541087704			Organoheterocyclic compounds	Indoles and derivatives	Pyrroloindoles	7023.74	9325.92	12898.5	8891.29	9341.07	8257.69	8443.49	8800.49	10649.3	4176.65	9496.1	8065.52	1.17737	0.344892	0.561464	0.0947583
M249T256	249.04792	256.1600	Gamma-Glu-Cys	level 2	[M-H]-	0.947476725446247	HMDB0001049	C00669	Organic acids and derivatives	Carboxylic acids and derivatives	Amino acids, peptides, and analogues	14540.7	16184	12099.2	14098.1	1499.32	15632.1	17289.1	13592.1	6882.95	2.36985e+06	11684.3	484649	0.0241087	0.344999	0.560861	1.94748
M212T249	212.05385	248.7330	N,n-bis(2-hydroxyethyl)-2-aminoethanesulfonic acid	level 2	[M-H]-	0.971353499134175			Organic acids and derivatives	Organic sulfonic acids and derivatives	Organosulfonic acids and derivatives	1235.5	1035.88	1110.45	1296.65	861.61	1066.15	1135.49	1371.97	549.477	446.871	1108.02	913.993	1.21228	0.345951	0.561634	0.0430432
M184T142	184.07215	141.8880	Phosphocholine	level 2	[M+H]+	0.985383987719807	HMDB0001565	C00588	Organic nitrogen compounds	Organonitrogen compounds	Quaternary ammonium salts	1.47682e+06	1.14624e+06	1.05793e+06	627505	1.20121e+06	1.10678e+06	875384	902291	960073	950901	1.10194e+06	959086	1.14895	0.348447	0.564907	0.848339
M445T40	445.19510	39.6515	(z)-2,6-dimethyl-7-(4-methyl-5-oxooxolan-2-yl)-3-[[3,4,5-trihydroxy-6-(hydroxymethyl)oxan-2-yl]oxymethyl]hept-5-enoic acid	level 2	[M-H]-	0.792330813159696						6900.76	8129.9	7061.96	6113.95	8679.55	7102.12	19202.3	4857.91	9282.82	8891.98	7377.23	9867.42	0.747635	0.349037	0.565084	0.140063
M187T215	187.06067	215.1110	8-hydroxyquinoline-2-carboxamide	level 2	[M-H]-	0.758440202266471			Organoheterocyclic compounds	Quinolines and derivatives	Quinoline carboxamides	1564.72	1890.27	1085.06	1195.93	826.629	950.417	1442.13	1510.12	805.466	545.793	1312.52	1050.78	1.24909	0.349582	0.565189	0.0510069
M187T307	187.07160	307.2430	N-acetylglutamine	level 1	[M-H]-	0.991660926641994	HMDB0006029		Organic acids and derivatives	Carboxylic acids and derivatives	"Amino acids, peptides, and analogues"	1.02918e+06	784546	820608	993365	474033	740543	650485	908431	537484	689413	820346	705271	1.16316	0.349869	0.564878	0.918125
M496T108	496.26922	108.2920	Microcystin lr	level 2	[M-2H]2-	0.939775071843094		C05371	Organic acids and derivatives	Peptidomimetics	Hybrid peptides	20287.9	14182.9	18271.3	26699.5	15862.1	28627.5	14461.5	19574.6	230219	12460.1	19060.7	61068.6	0.31212	0.351205	0.566258	0.455081
M229T59	229.03690	58.5735	D-ribulose 5-phosphate	level 1	[M-H]-	0.804633799153169	HMDB0001548	C00199	Organic oxygen compounds	Organooxygen compounds	Carbohydrates and carbohydrate conjugates	6683.36	8250.06	4406.87	4919.7	2162.19	8958.37	4297	10592.9	4179.36	6494.84	5284.43	6904.5	0.765361	0.35143	0.565846	0.113921
M212T31_1	212.00166	30.7795	Indoxyl sulfate	level 1	[M-H]-	0.996423561476367	HMDB0000682		Organic acids and derivatives	Organic sulfuric acids and derivatives	Arylsulfates	3.71982e+07	3.89084e+07	1.75447e+07	2.36134e+07	1.33816e+07	2.49986e+07	2.59717e+07	2.20681e+07	1.41232e+07	1.53158e+07	2.61293e+07	2.04955e+07	1.27488	0.351466	0.56513	8.11978
M1176T34	1175.77073	34.2495	Pentaerythritol tetrakis(3,5-di-tert-butyl-4-hydroxyhydrocinnamate)	level 2	[M-H]-	0.991577314886833			Organic acids and derivatives	Carboxylic acids and derivatives	Tetracarboxylic acids and derivatives	1332.17	332.511	2160.73	116.898	750.536	521.798	7068.28	816.125	865.004	1755.67	938.568	2205.38	0.425582	0.353861	0.568206	0.108996
M855T189_3	855.49640	188.8900	Pi 36:5	level 2	[M-H]-	0.980053619142064			Lipids and lipid-like molecules	Glycerophospholipids	Glycerophosphoinositols	129032	224732	223192	200236	89657	215847	156025	150405	72063.6	88343.8	173370	136537	1.26977	0.355024	0.569296	0.605035
M151T38_2	151.03937	37.6670	4-methoxybenzoic acid	level 1	[M-H]-	0.995049990180056	HMDB0001101	C02519	Benzenoids	Benzene and substituted derivatives	Benzoic acids and derivatives	14458.4	14695.2	12192.2	10843.7	13826.7	12410	13577	14578.8	10596.8	8309.73	13203.2	11894.5	1.11003	0.355443	0.569192	0.0993965
M220T507	220.11561	506.9650	Ritalinic acid	level 2	[M+H]+	0.746075604904667	HMDB0042008		Organic nitrogen compounds	Organonitrogen compounds	Amines	2289.62	2086.05	624.135	1769.06	1736.1	1691.48	1286.22	1663.14	844.138	1418.31	1700.99	1380.66	1.23202	0.355565	0.568614	0.0351427
M191T296	191.01907	296.4750	D-saccharic acid 1,4-lactone	level 2	[M-H]-	0.77537425487159	HMDB0041862		Organoheterocyclic compounds	Lactones	Gamma butyrolactones	4686	4125.26	3948.74	4587.04	4887.02	4018.99	5968.5	3993.52	1232.45	3173.82	4446.81	3677.46	1.20921	0.355659	0.567992	0.0643172
M391T157	391.28174	156.5590	Deoxycholic acid	level 1	[M-H]-	0.999378317972243	HMDB0000626	C04483	Lipids and lipid-like molecules	Steroids and steroid derivatives	Bile acids, alcohols and derivatives	77807.4	23349.5	22937.7	33050.1	38253.3	35617	22531.8	40813.5	1.30011e+06	35816.5	39079.6	286978	0.136176	0.356769	0.568994	1.10908
M215T17	215.05088	16.8430	Nepodin	level 2	[M-H]-	0.95656418470878		C09954	Benzenoids	Naphthalenes	Naphthols and derivatives	2144.49	1732.78	1596.98	2054.95	1855.29	1888.87	1706	316.123	1972.81	1893.67	1876.9	1555.5	1.20662	0.356851	0.568353	0.0473441
M674T178	673.52438	177.9960	Linoleoylglycine	level 2	[2M-H]-	0.968468262299769			Organic acids and derivatives	Carboxylic acids and derivatives	Amino acids, peptides, and analogues	62348.9	44734.2	51370.4	56922.4	40127.2	64372.4	57179.4	61161.8	46481.8	51470.5	51100.6	56133.2	0.910346	0.357155	0.568069	0.209145
M142T109	142.06553	108.8250	Indoleacrylic acid	level 1	[M-H-CO2]-	0.966748285410183	HMDB0000734		Organoheterocyclic compounds	Indoles and derivatives	Indoles	114118	99590.2	64940.4	84473.5	58901.3	67304.5	26656	76035.3	85847	90890.7	84404.7	69346.7	1.21714	0.357168	0.567324	0.308762
M219T353	219.07056	353.0620	Theanine	level 2	(M-H+2Na)+	0.8774						4197.89	3468.73	1879.72	1828.54	2898.62	2391.94	3370.25	2715.78	35862.7	2342.88	2854.7	9336.71	0.30575	0.358224	0.568234	0.171988
M407T218	407.27618	218.1025	Cholic acid	level 1	[M-H]-	0.999037293183919	HMDB0000619	C00695	Lipids and lipid-like molecules	Steroids and steroid derivatives	Bile acids, alcohols and derivatives	57813.2	3392.1	6923.31	11750.9	5310.86	17531.8	6765.34	10620.2	673817	21008.7	17038.1	145949	0.11674	0.358719	0.568253	0.791769
M774T41	773.52782	40.5500	1,2-distearoyl-sn-glycero-3-phospho-l-serine	level 2	[M-H-NH3]-	0.980096134441888	HMDB0012378		Lipids and lipid-like molecules	Glycerophospholipids	Glycerophosphoserines	66797.9	95981	92228	90476.7	44647.4	79810.1	69482.8	91402.7	50003.7	25236.8	78026.2	63187.2	1.23484	0.358742	0.567526	0.409654
M171T381	171.00565	381.4785	Glycerol 3-phosphate	level 1	[M-H]-	0.999879951021688	HMDB0000126	C00093	Lipids and lipid-like molecules	Glycerophospholipids	Glycerophosphates	244897	188859	283275	235035	126451	178006	211318	229898	119332	180500	215703	183811	1.17351	0.359833	0.568488	0.53775
M349T202	349.09272	202.0805	Estrone sulfate	level 2	[M-H]-	0.776767454815612	HMDB0001425	C02538	Lipids and lipid-like molecules	Steroids and steroid derivatives	Sulfated steroids	15608	13593.2	13964.9	14271	4188.47	13473.8	11363.5	13085.6	4345.83	5776.95	12325.1	9609.13	1.28265	0.361547	0.57043	0.172852
M277T34_2	277.21541	33.9310	Stearidonic acid	level 2	[M+H]+	0.719720005535441	HMDB0006547	C16300	Lipids and lipid-like molecules	Fatty Acyls	Lineolic acids and derivatives	34683.7	6833.38	10098.1	41335.6	6418.87	15748.2	17218.4	4278.64	2735.82	19418.5	19873.9	11879.9	1.6729	0.36211	0.570553	0.197591
M115T77	115.03983	76.9385	Alpha-ketoisovaleric acid	level 1	[M-H]-	0.99533305361867	HMDB0000019	C00141	Organic acids and derivatives	Keto acids and derivatives	Short-chain keto acids and derivatives	496640	486738	625354	777291	292018	1.06163e+06	273268	901964	703903	514329	535608	691018	0.7751	0.362251	0.570013	1.16437
M671T65	671.46052	65.3380	1-Palmitoyl-2-linoleoyl-sn-glycero-3-phosphate	level 1	(M-H)-	0.9674						23867.8	29350.7	34056.8	29362.5	12537.9	22051.8	13903	24842.8	34910	762.239	25835.1	19294	1.33903	0.364995	0.573564	0.234588
M455T592	455.14386	591.6670	Resveratrol dimer	level 2	[M+H]+	0.894104924252837		C10289				3199.41	2977.65	3067.11	3416.22	2045.82	3076.41	2880.28	3049.03	3052.78	4398.45	2941.24	3291.39	0.893616	0.365763	0.574005	0.0394663
M869T115	868.59797	114.5560	Pc(18:1e/12-hete)	level 2	[M+Hac-H]-	0.882129760061103			Lipids and lipid-like molecules	Glycerophospholipids	Glycerophosphocholines	43092.9	35695.4	45727	49965.5	136969	55624.2	82554.5	61233.1	53703.6	329893	62290	116602	0.534212	0.366786	0.574843	0.711515
M438T199	438.29430	199.2360	N-arachidonoyldopamine	level 2	[M-H]-	0.889817355026983			Benzenoids	Phenols	Benzenediols	16670.5	14810.5	14174.5	13772.8	6202.11	13041	13400	11420.5	7755.32	10082.4	13126.1	11139.8	1.1783	0.366802	0.574104	0.146894
M120T367	120.06440	366.8005	Threonine	level 2	[M+H]+	0.871135852260008	HMDB0000167	C00188	Organic acids and derivatives	Carboxylic acids and derivatives	Amino acids, peptides, and analogues	5719.35	10606	9141.24	5837.32	9986.96	7520.28	7254.42	3138.75	7678.73	8880.55	8258.16	6894.54	1.19778	0.367521	0.574465	0.0681717
M284T131	284.29398	131.0195	Stearamide	level 1	(M+H)+	0.8692	HMDB0034146	C13846	Lipids and lipid-like molecules	Fatty Acyls	Fatty amides	17352.9	12586.8	18196.2	24325.7	14408.7	10918.2	44132.8	23836.6	23496.3	13794.2	17374.1	23235.6	0.747735	0.369119	0.576198	0.107445
M872T188	871.52749	188.1840	Pi 37:4	level 2	[M-H]-	0.983078255691063						204116	236608	309365	242880	152901	278431	333265	365911	244037	144134	229174	273156	0.838986	0.369874	0.576612	0.697026
M409T20	409.10423	20.2240	Aloenin	level 2	[M-H]-	0.99266174938068			Organic oxygen compounds	Organooxygen compounds	Carbohydrates and carbohydrate conjugates	21424.3	16521.2	16626.9	16641.9	16459.9	17329.9	16468.3	15748.3	16425.5	16914.7	17534.8	16577.4	1.05776	0.370131	0.576249	0.0827449
M190T184	190.08555	183.9310	Gly-Phe-Arg	level 2	[M+2H]2+	0.974711582809618			Organic acids and derivatives	Carboxylic acids and derivatives	Amino acids, peptides, and analogues	10378	9974.5	6355.4	7585.15	10724.8	7813.68	7965.76	10336	7960.66	5447.71	9003.57	7904.75	1.13901	0.37014	0.575502	0.0448919
M101T299	101.02401	299.1000	D-arabitol	level 1	[M-H-CH6O2]-	0.829789554575646	HMDB0000568	C01904	Organic oxygen compounds	Organooxygen compounds	Carbohydrates and carbohydrate conjugates	35528.7	33335	28348.4	23792.3	23890.1	40300.6	24067.1	39549.6	29156.2	30554.2	28978.9	32725.5	0.885514	0.370195	0.574828	0.146511
M393T157	393.28902	157.1320	Butaprost (free acid)	level 2	[M-H]-	0.974515778569896			Lipids and lipid-like molecules	Fatty Acyls	Eicosanoids	4899.39	2312.09	2083.59	2683.83	1755.18	2580.21	1943.01	2371.67	44681	2354.47	2746.82	10786.1	0.254664	0.371554	0.576178	0.194982
M353T28_2	353.19838	28.2695	Rauwolscine	level 2	[M-H]-	0.864368646791939						39111.4	33678.4	37531.5	51383.1	20374.2	28560.1	59932.7	80382.4	40860.5	25956.1	36415.7	47138.4	0.772528	0.374472	0.579938	0.301285
M164T35	164.08339	35.0800	Butylated hydroxyanisole	level 2	[M-H-CH3]-	0.98883602227428	HMDB0059925		Benzenoids	Phenols	Methoxyphenols	29324.1	20431.5	31755.1	31536.3	29631.2	33610.7	19817.1	31547.6	39033.3	37343.6	28535.7	32270.5	0.884265	0.374742	0.579594	0.171635
M457T105	457.34833	105.0760	Betulinic acid	level 2	[M+H]+	0.900710035747625	HMDB0030094	C08619	Lipids and lipid-like molecules	Prenol lipids	Triterpenoids	2305.94	3618.95	2598.55	1612.63	1852.73	2358.92	1655.45	3704.63	3729.29	3036	2397.76	2896.86	0.827712	0.375155	0.579472	0.037054
M132T281	132.06418	281.4545	N-Acetyl-L-alanine	level 1	(M+H)+	0.9732	HMDB0000766		Organic acids and derivatives	Carboxylic acids and derivatives	"Amino acids, peptides, and analogues"	1469.69	1558.31	1425.16	40286.4	40870.8	782.622	858.408	14139.3	20335.1	974.431	17122.1	7417.96	2.30819	0.37929	0.58509	0.2474
M321T300	321.14333	300.3330	Enoxacin	level 2	[M+H]+	0.838619582703076	HMDB0014610	C06979	Organoheterocyclic compounds	Diazanaphthalenes	Naphthyridines	3575.49	2707.94	3760.43	5227.86	2951.52	2616.66	3456.07	3787.69	2752.33	3320.86	3644.65	3186.72	1.1437	0.379528	0.584692	0.0435371
M131T150	131.07064	150.0235	6-hydroxyhexanoate	level 2	[M-H]-	0.795565773881232	HMDB0012843	C06103	Organic acids and derivatives	Hydroxy acids and derivatives	Medium-chain hydroxy acids and derivatives	90434.7	57561.5	79652	71519.5	14304	164817	99360.9	137384	20868.8	34868.4	62694.3	91459.7	0.685486	0.380847	0.585957	0.547106
M127T372	127.05058	371.9035	Dihydrothymine	level 1	[M-H]-	0.985646612554754	HMDB0000079	C00906	Organoheterocyclic compounds	Diazines	Pyrimidines and pyrimidine derivatives	418204	419678	298338	331156	187329	548508	483471	420057	253106	280826	330941	397193	0.833199	0.38145	0.586118	0.859755
M245T30	245.04727	29.9670	2'-chloro-2-hydroxy-5-methylbenzophenone	level 2	[M-H]-	0.854032591739083			Benzenoids	Benzene and substituted derivatives	Benzophenones	73629.2	25912	37262.5	53894.8	33054.2	66146.4	36133.2	26419.6	27523.1	8961.22	44750.5	33036.7	1.35457	0.383264	0.588138	0.280599
M311T49	311.22078	49.3960	Methyl-9-hydroperoxy-delta10e,12e-octadecadienoic acid	level 2	[M-CH3]-	0.819033619127027						13731.3	20639.6	12707.7	11511.1	18239	17613	14958.9	14896.9	33880.1	14357.8	15365.8	19141.3	0.802752	0.385668	0.591056	0.129059
M339T30	339.19858	29.5055	Gly-His-Lys	level 2	[M-H]-	0.996301272252442			Organic acids and derivatives	Carboxylic acids and derivatives	Amino acids, peptides, and analogues	2.02371e+06	1.43365e+06	2.62079e+06	1.7847e+06	1.33188e+06	2.49315e+06	2.10142e+06	2.61382e+06	1.736e+06	1.63858e+06	1.83894e+06	2.11659e+06	0.868822	0.385807	0.5905	1.72343
M363T368	363.13186	367.7915	Marbofloxacin	level 2	[M+H]+	0.746367227214861			Organoheterocyclic compounds	Quinolines and derivatives	Quinoline carboxylic acids	1289.57	1482.66	1314.08	1848.75	1332.06	718.566	529.792	565.208	39508	1436.15	1453.42	8551.54	0.169961	0.386009	0.590042	0.181101
M115T167_2	115.04939	166.7380	N-Methylhydantoin	level 2	(M+H)+	0.7304						20410.3	13799.9	17072.7	10138.1	16680	12603.2	10560.9	12748.4	12489.5	19267.5	15620.2	13533.9	1.15415	0.386619	0.590208	0.0907681
M321T78	321.24099	78.1235	5s-hydroxy-6e,8z,11z-eicosatrienoic acid	level 2	[M-H]-	0.715408347052055			Lipids and lipid-like molecules	Fatty Acyls	Eicosanoids	7120.73	8970.7	7574.41	6354.05	4410.16	4089.59	7034.82	6135.49	5311.32	7454.14	6886.01	6005.07	1.1467	0.387871	0.591353	0.0828406
M210T198	210.07768	197.6720	4-morpholinopropanesulfonic acid	level 2	[M+H]+	0.834541842446369			Organoheterocyclic compounds	Oxazinanes	Morpholines	1120.89	586.664	1158.32	1106.97	3281.58	1084.47	1311.95	1074.39	959.996	622.847	1450.89	1010.73	1.43548	0.388704	0.591856	0.0386863
M174T200	174.14762	200.2660	N-ethylbuphedrone	level 2	[M+H-H2O]+	0.926991513484526			Organic oxygen compounds	Organooxygen compounds	Carbonyl compounds	2495.82	2414.57	2701.81	1622.78	2517.46	691.176	465.046	17098.9	6707	1292.29	2350.49	5250.87	0.447638	0.388745	0.591153	0.0854943
M293T66	293.17441	65.6090	[6]-gingerol	level 2	[M-H]-	0.901409811461661		C10462	Benzenoids	Phenols	Methoxyphenols	135127	39878.5	42092.8	70152.9	62423.4	47469.7	58264.2	42147.1	66771	53969.2	69934.9	53724.2	1.30174	0.3895	0.591537	0.303795
M393T45	393.11076	45.4655	Macluraxanthone	level 2	[M-H]-	0.913115557936807		C10076	Organoheterocyclic compounds	Benzopyrans	1-benzopyrans	2328.72	2732.62	3562.64	2195.94	3168.3	2484.7	4696.35	2510.57	2675.67	3972.72	2797.64	3268	0.856072	0.391119	0.593231	0.0662346
M531T109	531.29429	108.7540	Cochlioquinone a	level 2	[M-H]-	0.99271101577568						2785.75	3107.09	3526.22	3127.51	2106.49	2093.58	2837.45	2493.82	29883	2251.51	2930.61	7911.88	0.370406	0.391509	0.593057	0.152884
M391T704	391.33935	704.2320	Octyl-3,5-di-tert-butyl-4-hydroxyhydrocinnamate	level 2	[M+H]+	0.955819132079729			Lipids and lipid-like molecules	Fatty Acyls	Fatty alcohol esters	1329.37	920.384	3485.3	3741.02	2990.84	5129.12	1477.15	2913.3	2763.48	3997.48	2493.38	3256.1	0.765756	0.39181	0.592751	0.056332
M781T42_1	780.54045	41.6400	Pe(18:1/12-hete)	level 2	[M-H]-	0.814746002643021			Lipids and lipid-like molecules	Glycerophospholipids	Glycerophosphoethanolamines	9696.27	105729	124330	100057	38090	28177.4	56593	97447.5	27177.8	55127.1	75580.5	52904.6	1.42862	0.398109	0.601507	0.374251
M308T58	308.29380	58.0940	N-acetyldihydrosphingosine	level 2	[M+H-2H2O]+	0.975965666358554			Lipids and lipid-like molecules	Sphingolipids	Ceramides	18245.6	15394.8	17194.9	14182.6	20966.9	15465	1966.91	18135	17065.4	18558.1	17197	14238.1	1.20782	0.399964	0.603535	0.0876692
M175T36	175.14689	35.7155	Gramine	level 2	[M+H]+	0.949437190576889	HMDB0035762	C08304	Organoheterocyclic compounds	Indoles and derivatives	Indoles	25454	26648.3	20183.8	24198.5	28564.3	25492	77640.4	25641.3	21261	23269.7	25009.8	34660.9	0.721556	0.400357	0.603354	0.155348
M418T284	418.20448	283.8400	Acetic acid, 2-[4-[(5,6-diphenyl-2-pyrazinyl)(1-methylethyl)amino]butoxy]-	level 2	[M-H]-	0.792957161539891			Organic nitrogen compounds	Organonitrogen compounds	Amines	2639.12	3857.27	2883.18	1489.65	1466.01	3495.22	2146.85	2200.55	646.437	774.813	2467.05	1852.78	1.33154	0.401503	0.604309	0.0794645
M145T373	145.06107	372.5655	Glutamine	level 2	[M-H]-	0.993422177653889	HMDB0000641	C00064	Organic acids and derivatives	Carboxylic acids and derivatives	Amino acids, peptides, and analogues	2.16277e+06	2.1281e+06	1.55948e+06	1.71916e+06	998104	2.82095e+06	2.53056e+06	2.06444e+06	1.38375e+06	1.37479e+06	1.71352e+06	2.0349e+06	0.842068	0.401637	0.603739	1.89447
M498T159	498.28515	159.1650	Taurochenodeoxycholate	level 1	[M-H]-	0.998953027958784	HMDB0000951	C05465	Lipids and lipid-like molecules	Steroids and steroid derivatives	Bile acids, alcohols and derivatives	79730.9	68884.3	110858	141806	68866.8	60196.3	152430	95562.5	735039	14224.6	94029	211490	0.444602	0.404857	0.607802	0.730801
M363T195_1	363.07100	194.6150	1-methyluric acid	level 1	[2M-H]-	0.731106870056854	HMDB0003099	C16359	Organoheterocyclic compounds	Imidazopyrimidines	Purines and purine derivatives	44074.9	81475.9	37359.3	42800.2	22425.4	60220	25242.1	40697.3	24142.7	25258.1	45627.1	35112	1.29947	0.406326	0.60923	0.325858
M781T182	780.51244	182.3280	Pe(18:0/18-hepe)	level 2	[M-H]-	0.792739152771352			Lipids and lipid-like molecules	Glycerophospholipids	Glycerophosphoethanolamines	5522.36	6332.36	6308.52	4140.01	2589.53	7316.98	7936.37	7913.44	3299.38	3894.36	4978.56	6072.11	0.819906	0.406468	0.608668	0.111182
M335T370_2	335.09214	370.3660	Berberine	level 1	[M-H]-	0.957745105930959	HMDB0003409	C00757	Alkaloids and derivatives	Protoberberine alkaloids and derivatives		12846.5	11302.2	7823.78	8350.72	3561.54	17641.1	16576.3	11496	5519.34	5845.29	8776.95	11415.6	0.768856	0.407743	0.609802	0.170601
M243T239	243.06118	238.8555	Pseudouridine	level 1	[M-H]-	0.926976668084705	HMDB0000767	C02067	Nucleosides, nucleotides, and analogues	Nucleoside and nucleotide analogues		250951	269393	227429	228902	118380	345716	289300	347454	162068	164414	219011	261790	0.836589	0.40993	0.612294	0.712023
M153T239	153.03001	238.8420	L-Asparagine	level 1	(M+Na-2H)-	0.7379	HMDB0000168	C00152				49215	52315.1	41588	41907.5	23869.5	61687.6	54346.4	65460.2	31503.4	33424.5	41779	49284.4	0.847712	0.410763	0.612761	0.296859
M281T32	281.11997	32.4855	Octyl gallate	level 2	[M-H]-	0.752606726810037	HMDB0033375		Benzenoids	Benzene and substituted derivatives	Benzoic acids and derivatives	10021	9801.48	17102.1	11781.7	6127.23	16903.4	10415.5	18942.1	9674.65	10323.8	10966.7	13251.9	0.827557	0.411455	0.613015	0.154637
M429T79	429.29665	79.4160	7.alpha.-hydroxy-3-oxo-4-cholestenoic acid	level 2	[M-H]-	0.995151183711203			Lipids and lipid-like molecules	Steroids and steroid derivatives	Bile acids, alcohols and derivatives	27518.6	18918.2	25425.6	28794.9	17040.8	18945.3	15996.6	20293.1	27790.3	21496.1	23539.6	20904.3	1.12607	0.413452	0.615213	0.112324
M845T120	844.60032	120.4215	Pc(18:1e/9-hode)	level 2	[M+Hac-H]-	0.853635734113636			Lipids and lipid-like molecules	Glycerophospholipids	Glycerophosphocholines	207560	261669	256907	226857	442897	241742	344587	247052	296470	614831	279178	348936	0.800084	0.413499	0.614505	0.856795
M133T314	133.05976	314.1620	Gly-Gly	level 1	[M+H]+	0.751099180787566	HMDB0011733	C02037	Organic acids and derivatives	Carboxylic acids and derivatives	Amino acids, peptides, and analogues	3731.31	3401	6684.07	4510.71	4888.66	4962.38	7302.23	5132.17	4514.08	4616.64	4643.15	5305.5	0.875158	0.414625	0.615402	0.0365504
M487T373	487.17374	373.1295	Blood group b trisaccharide	level 2	[M-H]-	0.732141663631408			Organic oxygen compounds	Organooxygen compounds	Carbohydrates and carbohydrate conjugates	82786	30717.5	8318.51	7255.46	5526.43	21079	16921.8	14875.2	7287.85	10367.6	26920.8	14106.3	1.90842	0.414963	0.615127	0.340116
M149T381	149.04445	380.8850	Homogentisic acid	level 1	[M-H-H2O]-	0.936995815754074	HMDB0000130	C00544	Benzenoids	Benzene and substituted derivatives	Phenylacetic acids	4427.43	5257.67	4813.09	4953.05	3542.95	4309.26	4938.98	5258.32	2797.4	3306.13	4598.84	4122.02	1.11568	0.415381	0.614974	0.0689593
M412T110	412.23374	109.6600	Norbuprenorphine	level 2	[M-H]-	0.934754488466521	HMDB0060546					2366.77	1673.41	1514.25	1986.21	1603.85	1039.76	2682.43	1494.79	2247.15	3941.99	1828.9	2281.22	0.801718	0.416234	0.615461	0.0695183
M337T44	337.30839	43.9530	Erucic acid	level 1	[M-H]-	0.97494410870295	HMDB0002068	C08316	Lipids and lipid-like molecules	Fatty Acyls	Fatty acids and conjugates	28006.7	28929.1	33073.2	36050.9	51767.8	26734.9	24305.5	17038.3	30853.6	49325.1	35565.5	29651.5	1.19945	0.416931	0.615718	0.250864
M299T21	299.19960	21.4795	5-hydroxy-6e,8z,11z,14z,17z-eicosapentaenoic acid	level 2	[M-H-H2O]-	0.785563763767595	HMDB0005081		Lipids and lipid-like molecules	Fatty Acyls	Eicosanoids	1598.72	1466.26	2345.42	1727.05	1842.95	1740.16	2022.81	1444.91	1741.83	1106.65	1796.08	1611.27	1.1147	0.419173	0.618254	0.0404667
M395T180	395.13208	179.5530	Gartanin	level 2	[M-H]-	0.841647712319436	HMDB0030700	C10063	Organoheterocyclic compounds	Benzopyrans	1-benzopyrans	4804.97	3890.82	2379.21	4250.14	1557.35	4358.05	3404.74	3046.96	1597.93	695.972	3376.5	2620.73	1.28838	0.421805	0.621357	0.0924171
M867T114	866.57970	114.1920	Pc(18:1e/8-hepe)	level 2	[M+Hac-H]-	0.915073070871488			Lipids and lipid-like molecules	Glycerophospholipids	Glycerophosphocholines	39372.3	33618.2	31889.3	34459.3	117038	34826.1	57278.2	39334.1	61962.6	243943	51275.3	87468.7	0.586213	0.421924	0.620756	0.616565
M305T79	305.15593	78.5370	Artemisinin	level 2	[M+Na]+	0.835187832994687		C09538	Lipids and lipid-like molecules	Prenol lipids	Terpene lactones	16733.4	3719.42	5212.43	1993.64	3799.53	3767.1	3568.81	6138.77	2550.25	3939.36	6291.69	3992.86	1.57574	0.423248	0.621927	0.125199
M295T78	295.22487	78.1750	12(13)-epoxy-9z-octadecenoic acid	level 2	[M-H]-	0.974407430170485	HMDB0004702		Lipids and lipid-like molecules	Fatty Acyls	Fatty acids and conjugates	27663.6	25643.4	26701.4	23501.1	13547.8	13847.2	24977.1	21834	21790.8	21298.9	23411.5	20749.6	1.12829	0.423551	0.621595	0.149541
M133T394	133.05987	394.0940	DL-asparagine	level 2	[M+H]+	0.784527535499844	HMDB0000168	C00152	Organic acids and derivatives	Carboxylic acids and derivatives	Amino acids, peptides, and analogues	5148.24	5440.19	11138.3	6009.46	6992.98	6476.59	6304.05	5311.83	4898.58	6877.08	6945.83	5973.62	1.16275	0.42476	0.622594	0.038233
M464T157	464.28091	156.6580	Tauroursodeoxycholic acid	level 1	[M+H-2H2O]+	0.919414858737445		C16868	Lipids and lipid-like molecules	Steroids and steroid derivatives	Bile acids, alcohols and derivatives	4469.74	7845.34	6200.83	10840.4	13081.8	2798.66	177268	2665.93	1800.7	4096.68	8487.62	37726	0.22498	0.426757	0.624742	0.266117
M315T338	315.03942	338.4930	3',4',5,7-tetrahydroxy-3-methoxyflavone	level 2	[M-H]-	0.738475459492786			Phenylpropanoids and polyketides	Flavonoids	O-methylated flavonoids	4045.41	5151.91	2607.94	2848.07	9445.49	3005.91	3632.07	6419.04	7540.67	11995.7	4819.76	6518.67	0.739378	0.427458	0.624992	0.137184
M681T34	681.29123	34.1590	S4:17(p3:15/f1:2)	level 2	[M+HCOO]-	0.895035496795266						13577.5	17847.4	19722.6	13327.9	12298.6	14534.3	60101.2	12998.2	13227.3	14950.3	15354.8	23162.2	0.662924	0.428169	0.625254	0.257907
M225T41	225.12413	41.3280	Pentobarbital	level 2	(M-H)-	0.9994						1.07323e+07	1.01122e+07	1.10987e+07	1.19864e+07	9.04651e+06	7.71119e+06	1.33977e+07	1.32105e+07	1.26061e+07	1.09019e+07	1.05952e+07	1.15655e+07	0.916108	0.430213	0.62746	2.45643
M311T45	311.29316	45.2600	Phytanic acid	level 1	[M-H]-	0.995885538482084	HMDB0000801	C01607	Lipids and lipid-like molecules	Prenol lipids	Diterpenoids	77297.7	97736.8	122969	113662	174339	71033.2	82936	82199.5	125962	137136	117201	99853.4	1.17373	0.43175	0.628923	0.452318
M159T377	159.11191	376.5280	L-Valine	level 1	(M+CH3CN+H)+	0.957	HMDB0000883	C00183	Organic acids and derivatives	Carboxylic acids and derivatives	"Amino acids, peptides, and analogues"	3950.03	4723.94	4538.75	5302.16	4150.36	2182.05	1526.71	1991.22	78198.8	1672.82	4533.05	17114.3	0.264869	0.433957	0.631356	0.250909
M324T390	324.09095	389.7170	N-glycolylneuraminic acid	level 1	[M-H]-	0.96100569946595	HMDB0000833	C03410	Organic oxygen compounds	Organooxygen compounds	Carbohydrates and carbohydrate conjugates	10817.4	21535.8	20282.2	14486.7	8382.37	32101.6	33245.4	22373.7	6586.82	7108.29	15100.9	20283.1	0.744504	0.437763	0.636107	0.227125
M170T380	170.04491	379.9380	O-toluenesulfonamide	level 2	[M-H]-	0.725230982472109			Benzenoids	Benzene and substituted derivatives	Benzenesulfonamides	7216.51	13352.6	7315.62	7101.42	4097.66	9096.95	7350.15	5877.72	5065.51	4710.5	7816.77	6420.17	1.21753	0.438484	0.636369	0.11827
M181T350	181.00835	349.8270	3,4-dihydroxyhydrocinnamic acid	level 1	[M-H]-	0.774662967364367	HMDB0000423	C10447				295842	309149	648520	625980	497007	331389	305827	296399	566667	497006	475300	399457	1.18986	0.440295	0.638211	0.876236
M269T217	269.17430	216.8310	Tetrahydromagnolol	level 2	[M-H]-	0.854502580001475			Benzenoids	Benzene and substituted derivatives	Biphenyls and derivatives	2088.86	1392.01	954.783	745.854	2019.64	1052.91	1554.81	1072.09	1462.4	827.222	1440.23	1193.89	1.20634	0.441154	0.638669	0.0401314
M515T40_2	515.29873	39.5860	Probucol	level 2	[M-H]-	0.983986354008476	HMDB0015537	C07373	Benzenoids	Benzene and substituted derivatives	Phenylpropanes	3063.02	1441.3	1376.71	1981.61	3349.57	2129.31	2630.38	1168.41	14385	1272.86	2242.44	4317.2	0.51942	0.441895	0.638957	0.0982153
M464T184_2	464.31062	183.6530	Glycocholic acid	level 1	[M-H]-	0.959732577633635	HMDB0000138	C01921	Lipids and lipid-like molecules	Steroids and steroid derivatives	Bile acids, alcohols and derivatives	214609	222388	302988	298551	133513	250084	278819	234716	100331	112190	234410	195228	1.2007	0.442265	0.638706	0.647705
M215T22	215.06872	22.2835	Phenyl salicylate	level 2	[M+H]+	0.987723086525421	HMDB0032018	C14163				9727.13	11177.7	8039.37	9703.44	8353.61	9447.19	9094.42	10552.3	10442	9989.25	9400.25	9905.05	0.949037	0.444705	0.641444	0.0390104
M191T197	191.06584	197.2270	Sedoheptulosan	level 2	[M-H]-	0.710285481715307						43618.9	41515.9	29305.1	39061.8	8111.88	30984	25714.7	19194.6	28567	29626.9	32322.7	26817.4	1.20529	0.445261	0.641459	0.207016
M317T528	317.21720	528.3765	Leu-Gly-Lys	level 2	[M+H]+	0.84643441586074			Organic acids and derivatives	Carboxylic acids and derivatives	Amino acids, peptides, and analogues	8110.03	5192.11	4303.48	5159.78	7323.31	4135.88	9514.19	3016.25	2445.48	5166.75	6017.74	4855.71	1.23931	0.445514	0.641039	0.067719
M384T42	384.30691	42.0785	Calpain inhibitor i	level 2	[M+H]+	0.983440899221144		C11306	Organic acids and derivatives	Carboxylic acids and derivatives	Amino acids, peptides, and analogues	5106.39	5106.22	6686.71	5340.2	6653.36	5846.46	8123.56	4349.42	5958.17	7709.1	5778.57	6397.34	0.903277	0.448852	0.645054	0.0308457
M371T163_2	371.32270	162.7575	Myristamidopropyl betaine	level 2	[M]+	0.961003049245122			Organic acids and derivatives	Carboxylic acids and derivatives	Amino acids, peptides, and analogues	4805.07	5837.86	5300.06	6307.62	4830.84	6511.65	5091.09	5906.24	5811.54	5283.54	5416.29	5720.81	0.946769	0.451281	0.647754	0.033334
M929T160	928.50397	159.8115	Valinomycin	level 2	[M-H-C10H15O2N]-	0.747485013089408		C06684	Organic acids and derivatives	Peptidomimetics	Depsipeptides	1360.48	1343.25	1805.16	1278.85	2064.41	1102.41	1028.33	1143.96	1916.07	1717.33	1570.43	1381.62	1.13666	0.451349	0.647062	0.0485566
M135T332	135.02917	331.5220	L-threonate	level 1	[M-H]-	0.95451104052219	HMDB0000943	C01620	Organic oxygen compounds	Organooxygen compounds	Carbohydrates and carbohydrate conjugates	58265.6	70891.6	57821.5	57692.5	21380.6	109251	95456.8	82947	38461.8	16835	53210.4	68590.3	0.775771	0.451729	0.646819	0.426503
M554T196	554.24563	196.2785	Gomisin c	level 2	[M+NH4]+	0.956357150089755		C10881	Phenylpropanoids and polyketides	Tannins	Hydrolyzable tannins	359.964	924.421	1363.6	745.662	422.35	316.337	10755.9	400.215	215.236	403.238	763.199	2418.19	0.315607	0.451839	0.646191	0.0662866
M174T129	174.10087	128.8380	3-Indoleacetonitrile	level 2	(M+NH4)+	0.6202						2035.91	2031.05	1495.09	415.414	145.021	807.626	1167.7	1275.8	591.363	604.273	1224.5	889.354	1.37684	0.452678	0.646604	0.044652
M485T45	485.13501	44.7855	(2s,3r,4as,12br)-2,3,4a,8-tetrahydroxy-12b-(5-hydroxy-6-methyloxan-2-yl)oxy-3-methyl-2,4-dihydrobenzo[a]anthracene-1,7,12-trione	level 2	[M-H]-	0.986258204893384			Benzenoids	Anthracenes	Anthraquinones	7432.35	7096.23	7604.47	12197	8150.94	12405.5	6009.52	8225.2	7061.62	18516.8	8496.2	10443.7	0.813521	0.454445	0.648341	0.102799
M107T211	107.04790	210.9770	4-hydroxybenzyl alcohol	level 2	[M+H-H2O]+	0.986853971542691	HMDB0011724	C17467	Benzenoids	Benzene and substituted derivatives	Benzyl alcohols	3823.9	4699.37	5694.34	10092.2	6893.36	6726.54	10254.7	6935.39	5057.29	7625.26	6240.63	7319.83	0.852565	0.456787	0.650894	0.0597503
M115T316_2	114.97964	315.8305	Vitamin c	level 2	[M-H-C2H4O2]-	0.747107234984044	HMDB0000044	C00072	Organoheterocyclic compounds	Dihydrofurans	Furanones	42538.7	27017.3	38434.5	38246	21688.9	42392.4	54280.8	44310.8	29818.1	23415.9	33585.1	38843.6	0.864624	0.45816	0.65206	0.242676
M946T292	945.54616	291.5635	Ginsenoside rd	level 2	[M-H]-	0.990499699597683		C20725	Lipids and lipid-like molecules	Prenol lipids	Terpene glycosides	3574.49	4822.6	5093.68	5249.84	2368.41	5255.6	3951.97	4802.3	1517.67	1968.03	4221.8	3499.11	1.20654	0.459379	0.653007	0.0919887
M510T109	510.24836	108.5485	1,2-dioleoyl-sn-glycero-3-phospho-(1'-myo-inositol-3',4'-bisphosphate)	level 2	[M-2H]2-	0.976523367942802			Lipids and lipid-like molecules	Glycerophospholipids	Glycerophosphoinositol phosphates	11198.1	12549.2	19813.6	16945.8	4415.12	12092.7	13551	12736.1	59824.2	6214.77	12984.4	20883.8	0.621745	0.459614	0.652552	0.180272
M595T38	595.22337	38.4120	7-methylguanosine	level 1	[2M+H]+	0.946968463303307	HMDB0001107	C20674	Nucleosides, nucleotides, and analogues	Purine nucleosides		2252.91	1342.23	21043.3	2301.73	2729.49	5669.14	6724.82	20983.6	4112.84	10836.4	5933.92	9665.37	0.613937	0.464174	0.658233	0.0763577
M893T139	892.59983	139.1925	Pc(18:1e/20-hdohe)	level 2	[M+Hac-H]-	0.930849725895401			Lipids and lipid-like molecules	Glycerophospholipids	Glycerophosphocholines	90064.3	94368	110793	94010	103378	107162	125438	98604.3	80082.5	114038	98522.6	105065	0.93773	0.464221	0.657506	0.206969
M331T106	331.18880	105.5255	Prostaglandin e3	level 2	[M-H-H2O]-	0.996969960433516	HMDB0002664	C06439	Lipids and lipid-like molecules	Fatty Acyls	Eicosanoids	86657.7	36211.5	11829.6	25010.1	10251.2	12545.5	9535.83	8908.81	55087.6	20773.1	33992	21370.2	1.59063	0.465446	0.658449	0.287745
M409T51	409.10434	50.8085	Bensulfuron-methyl	level 2	[M-H]-	0.959265070654699		C10937	Benzenoids	Benzene and substituted derivatives	Benzoic acids and derivatives	19079.5	18232.9	20519.4	15610	18621.8	19503.9	20259	15629.9	16934.1	29652.4	18412.7	20395.9	0.902769	0.465609	0.657889	0.132955
M187T109	187.13296	108.8730	3-hydroxycapric acid	level 1	[M-H]-	0.979169604139651	HMDB0002203		Organic acids and derivatives	Hydroxy acids and derivatives	Medium-chain hydroxy acids and derivatives	28358.3	32041.7	36501.4	25853.9	17766	17954.4	14936	31800.7	94968	37599.6	28104.3	39451.7	0.712371	0.466466	0.65831	0.229973
M283T24	283.06646	23.5255	Physcion	level 2	[M-H]-	0.969827681050279		C17045	Benzenoids	Anthracenes	Anthraquinones	3220.61	1948.67	1645.48	2825.42	1514.15	3291.4	3063.61	3222.21	2813.35	898.551	2230.87	2657.82	0.839358	0.467719	0.659288	0.06216
M194T106	194.04726	106.4860	2-(n-morpholino)ethanesulfonic acid	level 2	[M-H]-	0.885373468633252			Organoheterocyclic compounds	Oxazinanes	Morpholines	49469.5	17029.6	23711.4	27059.2	11293.9	28667.4	32229.9	15540.2	10346.7	11503.2	25712.7	19657.5	1.30804	0.467916	0.658777	0.228479
M378T336	378.10078	336.2060	S-lactoylglutathione	level 1	[M-H]-	0.707000481050524	HMDB0001066	C03451	Organic acids and derivatives	Carboxylic acids and derivatives	Amino acids, peptides, and analogues	1333.76	1747.22	1060.71	1298.65	789.548	2353.28	2123.78	1503.68	890.896	719.058	1245.98	1518.14	0.820728	0.472051	0.663804	0.0547092
M344T298	344.13204	298.1665	Maltitol	level 2	M-	0.6508						2148.32	5086.79	3439.21	4589.01	4764.43	2532.57	3780.57	4978.54	1607.23	4103.59	4005.55	3400.5	1.17793	0.473695	0.665321	0.0470862
M375T123	375.24935	122.9205	(r)-butaprost (free acid)	level 2	[M-H-H2O]-	0.922638596939073			Lipids and lipid-like molecules	Fatty Acyls	Eicosanoids	5607.6	1985.09	2979.21	3091.87	1709.95	3727.14	3688.84	2326.03	8865.82	2004.79	3074.74	4122.53	0.74584	0.480098	0.67351	0.0569353
M243T282	243.09784	282.2865	Suberosin	level 2	[M-H]-	0.720694673233378						2221.94	2707.15	2633.56	2364.96	892.191	2815.54	2131.99	2244.9	975.107	757.947	2163.96	1785.1	1.21224	0.482024	0.675407	0.0703398
M114T309	114.05542	308.8740	D-Proline	level 1	(M-H)-	0.8047	HMDB0003411	C00763	Organic acids and derivatives	Carboxylic acids and derivatives	"Amino acids, peptides, and analogues"	89853.1	102020	79234	96742.7	48595.8	148737	141934	98087.6	70819.5	40363.2	83289.1	99988.3	0.832989	0.483667	0.676904	0.432762
M149T58	149.02382	57.7260	Phenylglyoxylic acid	level 2	[M-H]-	0.895031243292836	HMDB0001587	C02137	Benzenoids	Benzene and substituted derivatives	Benzoyl derivatives	2094.67	9827.87	5254.16	9371.78	4445.73	7969.43	6513.12	12921.5	5031.09	5926.55	6198.84	7672.35	0.807946	0.490238	0.685284	0.120319
M188T107	188.07127	106.7830	1h-indole-3-propanoic acid	level 1	[M-H]-	0.986520293785876	HMDB0002302		Organoheterocyclic compounds	Indoles and derivatives	Indolyl carboxylic acids and derivatives	749459	618106	324694	535495	59526	482338	174887	718946	215370	91963.5	457456	336701	1.35864	0.491534	0.686282	1.1282
M113T381	113.02433	380.9915	Dihydrouracil	level 1	[M-H]-	0.948582203546299	HMDB0000076	C00429	Organoheterocyclic compounds	Diazines	Pyrimidines and pyrimidine derivatives	30056.4	33012.1	24046.2	22353.3	17949.8	27011	23359.6	28715.6	20155.3	15020.7	25483.6	22852.4	1.11514	0.491756	0.685779	0.179281
M820T40	819.51823	40.3000	Pg 40:7	level 2	[M-H]-	0.717344630026665			Lipids and lipid-like molecules	Glycerophospholipids	Glycerophosphoglycerols	3775.57	3742.44	73965.7	6220.78	7569.83	8031.18	68308	75007.5	6952.14	11251.4	19054.9	33910	0.561924	0.493203	0.686983	0.392524
M297T31	297.15091	30.7705	Ostruthin	level 2	[M-H]-	0.907489115844262		C09281	Lipids and lipid-like molecules	Prenol lipids	Terpene lactones	1.31283e+06	959468	2.06282e+06	1.32999e+06	819192	1.69934e+06	1.15687e+06	2.28164e+06	1.29844e+06	1.14382e+06	1.29686e+06	1.51602e+06	0.855436	0.49333	0.686347	1.55796
M311T30	311.16709	30.1405	Thymol-beta-d-glucoside	level 2	[M-H]-	0.999281805708943			Lipids and lipid-like molecules	Prenol lipids	Terpene glycosides	2.89247e+06	2.12793e+06	4.59641e+06	3.12041e+06	1.9119e+06	3.87849e+06	2.77743e+06	4.78283e+06	2.9215e+06	2.54414e+06	2.92983e+06	3.38088e+06	0.866587	0.495561	0.688637	2.3151
M227T266	226.98473	266.3160	Dimethyl sulfone	level 1	(2M+K)+	0.7687	HMDB0004983	C11142	Organosulfur compounds	Sulfonyls	Sulfones	1073.63	1549.68	1226.07	1941.8	1642	476.849	451.42	1790.34	2488.1	661.633	1486.64	1173.67	1.26666	0.49599	0.68842	0.042876
M457T298	457.15971	297.6370	Trioxsalen	level 2	[2M+H]+	0.974331451220239	HMDB0015575	C09314	Phenylpropanoids and polyketides	Coumarins and derivatives	Furanocoumarins	10739.8	6449.8	7472.48	12869.8	12436.1	12075.5	5751.51	8117.88	5629.33	11626.4	9993.58	8640.13	1.15665	0.496243	0.68796	0.0992946
M441T30	441.24893	30.2770	6,8-dihydroxy-2,2,4,4-tetramethyl-7-(3-methylbutanoyl)-9-(2-methylpropyl)-9h-xanthene-1,3-dione	level 2	[M-H]-	0.995139734355629			Organoheterocyclic compounds	Benzopyrans	1-benzopyrans	21613.1	11957	14747.1	11732.3	10288	15787	20719.1	13661.8	17393	11807.7	14067.5	15873.7	0.886214	0.496862	0.688008	0.123661
M748T107	747.50828	107.4530	1-palmitoyl-2-oleoyl-phosphatidylglycerol	level 1	[M-H]-	0.976729384529511			Lipids and lipid-like molecules	Glycerophospholipids	Glycerophosphoglycerols	47369.7	39229	27130.1	42394.7	89945.1	42820.8	37660.3	38589.8	58070.4	161157	49213.7	67659.7	0.727372	0.49776	0.688441	0.456839
M267T51	267.19513	51.3730	Hexadecanedioic acid	level 2	(M-H2O-H)-	0.907						15666.6	14498.5	111103	5634.69	24582.5	18098.2	14399.8	11342	31515.7	25962.8	34297	20263.7	1.69254	0.498369	0.688474	0.42568
M393T95	393.20807	95.1835	Octaethylene glycol	level 2	[M+Na]+	0.991437204173535	HMDB0094680		Organic oxygen compounds	Organooxygen compounds	Ethers	17792.8	1778.55	2115.37	1224.46	1262.58	2708.07	2922.78	3240.72	1145.56	2601.43	4834.74	2523.71	1.91573	0.499008	0.688549	0.13933
M192T190	192.06560	190.0960	Phenaceturic acid	level 2	[M-H]-	0.999914039040486	HMDB0000821	C05598	Organic acids and derivatives	Carboxylic acids and derivatives	Amino acids, peptides, and analogues	76893.6	169244	52715.8	49950.1	28958.4	115667	131533	115244	32209.6	88967.4	75552.3	96724.3	0.78111	0.503404	0.693802	0.471352
M686T337	686.24285	336.6650	Wilforine	level 2	[M+H-C9H10O4]+	0.91318559851943			Lipids and lipid-like molecules	Prenol lipids	Terpene lactones	1075.21	1086.29	1232.14	851.212	1097.64	1098.79	1138.11	1123.83	1124.23	1075.25	1068.5	1112.04	0.960845	0.504614	0.694656	0.0148948
M232T47	232.16834	46.9540	4-methyl-.alpha.-pyrrolidinobutiophenone	level 2	[M+H]+	0.912394516396059			Organic oxygen compounds	Organooxygen compounds	Carbonyl compounds	375948	583090	538632	420464	279793	466551	498294	483265	478631	463919	439585	478132	0.919381	0.505387	0.694907	0.500781
M179T327	179.05554	327.2170	D-Mannose	level 1	[M-H]-	0.956665474926788	HMDB0062473	C00936	Organic oxygen compounds	Organooxygen compounds	Carbohydrates and carbohydrate conjugates	92029.1	56063.5	49710.3	53505.3	36936.9	58484.3	59417.5	76345.6	3742.54	36104.3	57649	46818.8	1.23132	0.505631	0.694431	0.312748
M769T40	769.49849	40.2170	1,2-dioleoyl-sn-glycero-3-phospho-l-serine	level 2	[M-H-NH3]-	0.811583424808296	HMDB0012390		Lipids and lipid-like molecules	Glycerophospholipids	Glycerophosphoserines	15650	26805.7	23414	22635.2	19395.2	27594.3	45826.8	23380	14825.5	16660.1	21580	25657.3	0.841086	0.505955	0.694066	0.18045
M415T157	415.27980	156.6130	Isodeoxycholic acid	level 2	[M+Na]+	0.928847120995221	HMDB0002536	C17661	Lipids and lipid-like molecules	Steroids and steroid derivatives	Bile acids, alcohols and derivatives	1589.41	2217.63	1766.46	1979.15	1360.27	1240.31	6852.97	1646.53	1171.04	1806.74	1782.58	2543.52	0.700834	0.506477	0.693974	0.0455536
M175T526	175.11807	525.9075	Arginine	level 2	[M+H]+	0.999323794521556	HMDB0000517	C00062	Organic acids and derivatives	Carboxylic acids and derivatives	Amino acids, peptides, and analogues	2.98089e+06	626399	733037	734407	737747	1.91994e+06	992855	1.63495e+06	1.60836e+06	1.3257e+06	1.1625e+06	1.49636e+06	0.776882	0.507654	0.694778	1.56486
M375T85	375.28652	85.1015	Lithocholic acid	level 1	[M-H]-	0.999194549435541	HMDB0000761	C03990	Lipids and lipid-like molecules	Steroids and steroid derivatives	"Bile acids, alcohols and derivatives"	9382.06	3101.72	3712.66	5577.67	4878.83	3988.64	1070.03	3498.06	38300.5	4387.51	5330.59	10248.9	0.520111	0.509376	0.696325	0.145424
M333T28	333.00502	27.5230	Daidzein 4'-sulfate	level 2	[M-H]-	0.997977451954544			Phenylpropanoids and polyketides	Isoflavonoids	Isoflav-2-enes	95292.1	78134.1	90270	127191	38267.8	224248	176710	93123.6	74073.9	3416.01	85831	114314	0.750832	0.512141	0.699292	0.522947
M411T127	411.17206	127.2345	Mangostine	level 2	[M+H]+	0.989842071184907	HMDB0035796	C10080	Organoheterocyclic compounds	Benzopyrans	1-benzopyrans	27726.7	27298	27989.1	13174.9	16798.8	24526.2	13732.9	21476.6	30521.4	3282.49	22597.5	18707.9	1.20791	0.512319	0.698725	0.153625
M817T41_2	817.49843	41.1040	Pg 40:8	level 2	[M-H]-	0.818111888916377			Lipids and lipid-like molecules	Glycerophospholipids	Glycerophosphoglycerols	7531.5	7633.76	2369.71	9404.62	7692.07	6066.72	5475.49	9909.09	10275.9	8172.24	6926.33	7979.88	0.867975	0.512741	0.698491	0.103553
M164T300	164.07076	299.5130	L-Phenylalanine	level 1	(M-H)-	0.9502	HMDB0000159	C00079	Organic acids and derivatives	Carboxylic acids and derivatives	"Amino acids, peptides, and analogues"	19652.5	22091.8	22857.9	103765	18500.7	22904.3	336298	21702.1	18724.9	11474.3	37373.6	82220.8	0.454552	0.514051	0.699466	0.568725
M355T40	355.16541	39.5170	Cyclohexyl methylphosphonic acid	level 2	[2M-H]-	0.934353262544248			Organic acids and derivatives	Organic phosphonic acids and derivatives	Phosphonic acid esters	2858.8	17656.3	14662.6	16208.9	21211.5	15377.8	27930.1	7070.7	15120.2	23380.4	14519.6	17775.8	0.816819	0.514263	0.698947	0.136814
M525T34	525.32168	33.6330	(2s,3r,5r,10r,13r,14s,17s)-2,3,14-trihydroxy-10,13-dimethyl-17-[(2r,3r)-2,3,6-trihydroxy-6-methylheptan-2-yl]-2,3,4,5,9,11,12,15,16,17-decahydro-1h-cyclopenta[a]phenanthren-6-one	level 2	[M+FA-H]-	0.862430396333107			Lipids and lipid-like molecules	Steroids and steroid derivatives	Bile acids, alcohols and derivatives	8879.96	7462.87	15037.8	7354.41	7566.07	8357.76	17093.4	9459.23	12770.1	6619.47	9260.22	10860	0.852692	0.518026	0.703249	0.129003
M497T106	497.23298	106.3750	Telmisartan	level 2	[M+H-H2O]+	0.9025984182855	HMDB0015101	C07710	Benzenoids	Benzene and substituted derivatives	Biphenyls and derivatives	9722.27	743.691	1119.4	336.026	585.687	1167.09	1224.53	1219.61	667.833	2078.09	2501.41	1271.43	1.9674	0.519077	0.703864	0.104834
M367T272	367.10294	272.4910	Curcumin	level 1	[M-H]-	0.802202709188597	HMDB0002269	C10443	Phenylpropanoids and polyketides	Diarylheptanoids	Linear diarylheptanoids	118349	124456	125833	79348.1	22482.4	157682	156656	203158	51036.6	32157	94093.8	120138	0.783215	0.520335	0.704758	0.580178
M187T383	187.10770	383.2405	N-alpha-acetyl-l-lysine	level 2	[M-H]-	0.98657585065581		C12989	Organic acids and derivatives	Carboxylic acids and derivatives	Amino acids, peptides, and analogues	20687.6	23594	17791.3	19037.7	10310	18731.1	17303.7	21179.5	12175.6	12526	18284.1	16383.2	1.11603	0.520863	0.704662	0.15694
M560T33	560.43140	33.3925	N-(dodecanoyl)sphing-4-enine-1-phosphate	level 2	[M-H]-	0.992676995205524	HMDB0010699		Lipids and lipid-like molecules	Sphingolipids	Phosphosphingolipids	99521	58499.7	43527.6	84580.3	31235.5	62103.9	76083.3	69590	31014.8	23090.6	63472.8	52376.5	1.21186	0.521278	0.704413	0.333345
M359T299	359.11652	299.4530	D-fructose	level 1	[2M-H]-	0.955677896543256	HMDB0062538	C00095	Organic oxygen compounds	Organooxygen compounds	Carbohydrates and carbohydrate conjugates	38161.5	28147.7	24063.7	19025.3	12950.2	39751.5	29278.1	46012.8	11066.5	21521.1	24469.7	29526	0.828751	0.522737	0.705575	0.226252
M71T300	71.01375	299.6970	Pyruvaldehyde	level 1	[M-H]-	0.99627270470528	HMDB0001167	C00546	Organic oxygen compounds	Organooxygen compounds	Carbonyl compounds	39510	60344.2	32078.5	27768.8	11831.8	50765.4	45911.6	37568.2	32640.5	33604.3	34306.6	40098	0.855569	0.523786	0.706181	0.247146
M130T306	130.05030	305.7130	cis-4-Hydroxy-D-proline	level 1	[M-H]-	0.816392268987659	HMDB0060460	C03440	Organic acids and derivatives	Carboxylic acids and derivatives	Amino acids, peptides, and analogues	65324.8	76657.2	84945.4	85824.3	45509.5	57425.4	62901.5	106441	44683.6	40333.2	71652.2	62356.9	1.14907	0.523913	0.705544	0.306907
M296T279_2	296.09715	279.4785	2-Methylguanosine	level 1	(M-H)-	0.9305	HMDB0005862		Nucleosides, nucleotides, and analogues	Purine nucleosides		1013.04	803.553	609.731	960.98	376.343	672.878	1684.64	1202.38	495.378	560.75	752.729	923.204	0.815344	0.524179	0.705096	0.0429443
M449T158	449.24065	157.7505	5.alpha.-androstan-3.alpha.,17.beta.-diol-o-3-.beta.-glucuronic acid	level 2	[M-H-H2O]-	0.986203001480208			Lipids and lipid-like molecules	Steroids and steroid derivatives	Steroidal glycosides	1941.35	5351.29	2464.93	2584.14	2360.7	703.48	1698.64	2026.73	20987.1	2267.65	2940.48	5536.72	0.531087	0.52638	0.707248	0.101424
M540T196	540.36192	195.9540	Phosphatidylcholine lyso alkyl 16:0	level 2	[M+CH3COO]-	0.993945937918936			Lipids and lipid-like molecules	Glycerophospholipids	Glycerophosphocholines	7724.95	6804.66	14175.5	12622	24353.3	4562.74	13263.9	5454.01	27690.3	39169.5	13136.1	18028.1	0.728645	0.527827	0.708383	0.258821
M773T138	772.52623	138.4320	(2-aminoethoxy)[2-[docosa-4.7.10.13.16.19-hexaenoyloxy]-3-[octadeca-1.9-dien-1-yloxy]propoxy]phosphinic acid	level 2	[M-H]-	0.727087433476399	HMDB0011460		Lipids and lipid-like molecules	Glycerophospholipids	Glycerophosphoethanolamines	157391	190694	151394	194263	132135	157482	152955	190552	94595.5	165039	165175	152125	1.08579	0.52785	0.707608	0.301402
M198T322	198.12253	321.9010	Pyroglu-His-Lys	level 2	[M+2H]2+	0.791482833084197			Organic acids and derivatives	Carboxylic acids and derivatives	Amino acids, peptides, and analogues	30064.1	22168.5	39871.2	21386.4	18229	15282.7	94942.1	8959.16	5115.77	68483.2	26343.9	38556.6	0.683252	0.529765	0.709367	0.209629
M124T292_2	124.00644	291.5510	Taurine	level 1	[M-H]-	0.999951043799141	HMDB0000251	C00245	Organic acids and derivatives	Organic sulfonic acids and derivatives	Organosulfonic acids and derivatives	6.13877e+06	7.23292e+06	6.80257e+06	6.22908e+06	3.14345e+06	7.98421e+06	8.37552e+06	7.97079e+06	4.65473e+06	4.31363e+06	5.90936e+06	6.65978e+06	0.887321	0.531187	0.710462	3.2492
M309T46_2	309.27783	45.6160	Eicosenoic acid	level 2	[M-H]-	0.987554083207218		C16526	Lipids and lipid-like molecules	Fatty Acyls	Fatty acids and conjugates	229529	295889	351262	281763	509542	255157	579611	336156	329422	406737	333597	381417	0.874627	0.531264	0.709759	0.565748
M174T387_2	174.08752	386.9600	L-citrulline	level 1	[M-H]-	0.988469500420196	HMDB0000904	C00327	Organic acids and derivatives	Carboxylic acids and derivatives	Amino acids, peptides, and analogues	172060	226018	162130	177359	93923.7	265167	200371	204718	148514	119554	166298	187665	0.886145	0.533882	0.712448	0.517285
M171T160	171.14828	160.1720	N6,N6,N6-Trimethyl-L-lysine	level 1	(M+H-H2O)+	0.9662						4662.61	3510.52	5179.97	3848.54	3975.89	5496.37	4154.08	5512.39	3405.7	4263.37	4235.5	4566.38	0.927541	0.534043	0.711855	0.0273464
M361T88	361.27127	88.3360	2-methoxy-6-pentadecylbenzoic acid	level 2	[M-H]-	0.962995009073544			Benzenoids	Benzene and substituted derivatives	Benzoic acids and derivatives	5584.34	7946.29	1769.53	5083.05	1308.23	3642.38	5415.73	2699.57	11322.5	4955.09	4338.29	5607.06	0.773719	0.534284	0.711372	0.0751575
M221T391	221.06536	391.1620	Ethyl glucuronide	level 1	(M-H)-	0.8802	HMDB0010325		Organic oxygen compounds	Organooxygen compounds	Carbohydrates and carbohydrate conjugates	6449.78	9121.87	5774.81	5149.7	2302.81	10034.4	7911.46	9170.5	2122.87	5413.3	5759.79	6930.5	0.831079	0.534686	0.711102	0.117622
M429T35	429.36988	34.7190	alpha-Tocopherol (Vitamin E)	level 1	[M-H]-	0.998773406811537	HMDB0001893	C02477	Lipids and lipid-like molecules	Prenol lipids	Quinone and hydroquinone lipids	50950.4	49883.9	69663.1	70558.6	47214.6	64507.5	46830.7	58982.8	67961.4	71730.9	57654.1	62002.6	0.929866	0.535159	0.710928	0.174549
M573T356	573.31193	355.9025	Acovenoside a	level 2	[M+Na]+	0.966585320967621			Lipids and lipid-like molecules	Steroids and steroid derivatives	Steroid lactones	163291	4288.79	8718.67	79615.3	13397.7	74143.3	11321.1	56625.7	8929.19	9402.99	53862.3	32084.5	1.67877	0.535435	0.710493	0.387688
M198T113_1	198.01648	112.9170	P-chlorophenylalanine	level 1	[M-H]-	0.939550734483898						7477.84	8092.16	5617.69	6798.17	5008.99	4638.64	7828.4	5418.61	4221.25	7814.11	6598.97	5984.2	1.10273	0.540777	0.716773	0.0785315
M219T382	219.00299	381.5150	Ethylphosphonic acid	level 2	[2M-H]-	0.749095637238329			Organic acids and derivatives	Organic phosphonic acids and derivatives	Organic phosphonic acids	7352.64	5792.86	8197.8	6841.48	4502.73	6750.22	6791.09	6601.4	4800.62	5315.85	6537.5	6051.84	1.08025	0.542357	0.718059	0.0787865
M332T110	332.22062	109.5945	Lys-Gly-Lys	level 2	[M+H]+	0.736937627770013			Organic acids and derivatives	Carboxylic acids and derivatives	Amino acids, peptides, and analogues	3574.61	5878.96	3802.99	2824.71	3249.76	3479.43	8343.64	2642.05	5145.87	3369.93	3866.2	4596.18	0.841177	0.543824	0.719191	0.0716585
M647T36	646.60980	36.4190	N-tetracosenoyl-4-sphingenine	level 2	[M-H]-	0.842746995656416	HMDB0004953		Lipids and lipid-like molecules	Sphingolipids	Ceramides	41232.7	33513.2	35630.7	32914.5	37042.7	29228.9	93155.8	22771.9	28262	48083.5	36066.8	44300.4	0.814141	0.544949	0.719871	0.286419
M347T298	347.09361	298.4130	Acetohexamide	level 1	[M+Na]+	0.984190988329767	HMDB0014558	C06806	Organic oxygen compounds	Organooxygen compounds	Carbonyl compounds	9020.96	1561.81	1644.19	694.461	2456.84	2220.03	1857.28	2216.2	2461.57	1828.48	3075.65	2116.72	1.45303	0.544962	0.71908	0.0929989
M741T41_1	740.51748	41.2300	Pe(16:0e/12-hete)	level 2	[M-H]-	0.727347909880007			Lipids and lipid-like molecules	Glycerophospholipids	Glycerophosphoethanolamines	128608	162250	169041	129701	44156.8	140702	105177	158649	90813.3	43962.2	126752	107861	1.17514	0.545599	0.719116	0.507389
M267T325	267.10814	324.9030	N-acetyl-l-carnosine	level 2	[M-H]-	0.971941354631167			Organic acids and derivatives	Peptidomimetics	Hybrid peptides	18616.6	17990.7	27940.9	25693.1	10359.8	17088.9	24795	24986.8	8961.69	10230.5	20120.2	17212.6	1.16893	0.547651	0.721013	0.183445
M212T254	212.02256	253.6255	6-(trifluoromethyl)quinolin-4-ol	level 2	[M-H]-	0.877416567158071			Organoheterocyclic compounds	Quinolines and derivatives	Quinolones and derivatives	6655.92	8467.64	8056.67	7892.16	2963.9	12276.4	10634	10219.4	3818.05	3616.04	6807.26	8112.76	0.83908	0.548981	0.721956	0.134275
M882T188_1	881.51122	188.2010	Pi 38:6	level 2	[M-H]-	0.987927790455693						338657	358823	493573	355024	224459	394892	441331	376435	158217	177378	354107	309651	1.14357	0.558401	0.733524	0.77192
M195T106_1	194.93878	105.8360	2,4,5-trichlorophenol	level 2	[M-H]-	0.89503867082217		C07101	Benzenoids	Phenols	Halophenols	12176.7	9677.02	7562.29	7671.79	1853.88	8911.94	6149.34	6376.11	4255.16	7594.98	7788.33	6657.51	1.16986	0.562773	0.738443	0.109077
M378T279	378.23751	278.6130	D-erythro-sphingosine-1-phosphate	level 1	[M-H]-	0.995914115547856	HMDB0000277	C06124	Lipids and lipid-like molecules	Sphingolipids	Phosphosphingolipids	9109.51	13763.8	9382.57	7734.29	5555.58	13141.2	21293.6	8889.33	6596.63	5238.19	9109.14	11031.8	0.825718	0.563689	0.738822	0.144906
M217T32	217.01605	32.3370	Isoevernic acid	level 2	[M+Cl]-	0.823077499978709			Benzenoids	Benzene and substituted derivatives	Benzoic acids and derivatives	159761	242276	69695.2	118880	68657.4	160455	107180	146274	95603.4	30752.4	131854	108053	1.22027	0.564287	0.738783	0.570468
M718T373	718.34671	373.2555	Ferricrocin [m-h2+fe]	level 2	[M+H]+	0.709538790895996			Organic acids and derivatives	Carboxylic acids and derivatives	Amino acids, peptides, and analogues	1803.95	2375.45	2288.97	2063.25	1421.79	1858.96	1788.34	1547.22	1061.49	2728.87	1990.68	1796.98	1.1078	0.56437	0.73807	0.0400149
M179T257	179.05548	256.5315	Alpha-D-Glucose	level 1	(M-H)-	0.9629	HMDB0003345/HMDB0061922	C00267	Organic oxygen compounds	Organooxygen compounds	Carbohydrates and carbohydrate conjugates	30386.1	26009.7	28008.1	27687.2	7236.04	34788	45351.3	37207.1	7927.24	18007.4	23865.4	28656.2	0.832819	0.567017	0.74071	0.259145
M417T184	417.23713	183.6490	1-oleoyl-l-.alpha.-lysophosphatidic acid	level 1	[M-H-H2O]-	0.998883672193759			Lipids and lipid-like molecules	Glycerophospholipids	Glycerophosphates	10212.2	3132.2	5746.96	6616.84	3495.86	7393.64	10483.9	11306.2	2385.14	4054.74	5840.8	7124.72	0.819794	0.568609	0.741966	0.112357
M457T190	457.23159	189.7725	1-(5z,8z,11z,14z-eicosatetraenoyl)-sn-glycero-3-phosphate	level 2	[M-H]-	0.736044813583076			Lipids and lipid-like molecules	Glycerophospholipids	Glycerophosphates	71691.6	50702.5	45282	47508.7	28252.4	34744	65327.5	133492	40359.4	29893.6	48687.4	60763.4	0.801262	0.570162	0.743168	0.302632
M282T13	282.27800	13.2115	Oleamide	level 2	[M+H]+	0.754649828077174	HMDB0002117	C19670	Lipids and lipid-like molecules	Fatty Acyls	Fatty amides	7539.07	13027.8	12710	7445.25	6688.94	7714.59	8485.63	7311.42	7849.94	11420.5	9482.21	8556.42	1.1082	0.573147	0.746233	0.0797663
M396T40	396.24108	39.5360	Phosphonic acid, p-[[4-[(1-oxotetradecyl)amino]phenyl]methyl]-	level 2	[M-H]-	0.99614912451323			Benzenoids	Benzene and substituted derivatives	Anilides	4486.92	4957.95	4483.14	5632.85	6002.81	3936.15	5474.22	3995.34	5345.97	10354.2	5112.73	5821.17	0.878299	0.576734	0.750073	0.0906256
M227T53	227.20053	52.6550	Myristic acid	level 1	[M-H]-	0.998547381268823	HMDB0000806	C06424	Lipids and lipid-like molecules	Fatty Acyls	Fatty acids and conjugates	806515	1.02065e+06	898588	766013	858750	400406	888743	546355	862392	1.22078e+06	870104	783736	1.1102	0.580591	0.754256	1.00473
M196T387	196.06922	386.8005	Creatinol o-phosphate	level 2	[M-H]-	0.963022119128325			Organic acids and derivatives	Organic phosphoric acids and derivatives	Phosphate esters	41136.9	47530	40756.9	39793	23992.3	58086.9	48811.9	46445.2	36013.5	23973.2	38641.8	42666.2	0.905679	0.582881	0.756396	0.236256
M618T37	618.47224	36.7335	N-palmitoyl-d-erythro-dihydroceramide-1-phosphate	level 2	[M-H]-	0.993574558304758	HMDB0010698		Lipids and lipid-like molecules	Sphingolipids	Phosphosphingolipids	182290	115800	109664	156484	82692.2	173731	89205.3	139325	87197.5	86321.3	129386	115156	1.12357	0.586143	0.759791	0.372798
M595T356	595.29529	355.8470	Desferrioxamine x1	level 2	[M+Na]+	0.957068286089264						59481.7	1725.56	3961.05	33310.5	6045.91	31495.7	5185.28	23324.6	4011.24	4849.7	20904.9	13773.3	1.51779	0.586716	0.759697	0.229111
M197T17	197.06015	16.7770	Xanthydrol	level 2	[M-H]-	0.70459499506245			Organoheterocyclic compounds	Benzopyrans	1-benzopyrans	4110.96	4546.07	2696.11	3371	2583.15	2653.76	7421.55	4580.88	2732.2	2747.93	3461.46	4027.26	0.859506	0.586965	0.759185	0.0783283
M130T261	130.08680	261.4550	Leucine	level 2	[M-H]-	0.884766921837208	HMDB0000687	C00123	Organic acids and derivatives	Carboxylic acids and derivatives	Amino acids, peptides, and analogues	253074	306168	258258	307920	88632.9	525758	331196	334250	114885	145622	242811	290342	0.836291	0.58958	0.761729	0.794116
M177T109	177.03951	108.8260	L-gulono-1,4-lactone	level 2	[M-H]-	0.931520309546975	HMDB0003466	C01040	Organoheterocyclic compounds	Lactones	Gamma butyrolactones	99107.4	109201	45272.6	812.508	17481.5	55262.2	36675.3	61243	26365.8	28557.4	54375.1	41620.7	1.30644	0.589828	0.761214	0.374208
M443T108	443.31169	108.3380	Menaquinone 4	level 1	[M-H]-	0.897342905493962	HMDB0030017	C00828	Lipids and lipid-like molecules	Prenol lipids	Quinone and hydroquinone lipids	13707.2	10497.3	7174.15	11028	5158.95	23897.8	7223.42	8590.73	12067.5	5853.88	9513.12	11526.7	0.825313	0.590365	0.761073	0.112843
M745T64_1	744.54733	63.5705	1-stearoyl-2-oleoyl-sn-glycero-3-phosphoethanolamine	level 1	[M-H]-	0.70205997150579	HMDB0008993		Lipids and lipid-like molecules	Glycerophospholipids	Glycerophosphoethanolamines	113047	142848	170552	109295	32166.6	120133	143214	108389	99720	2568.5	113582	94804.8	1.19806	0.590527	0.760448	0.511058
M151T238	151.06060	238.2385	Ribitol	level 1	[M-H]-	0.910402159205434	HMDB0000508	C00474	Organic oxygen compounds	Organooxygen compounds	Carbohydrates and carbohydrate conjugates	6275.98	8749.93	5943.09	8593.96	2558.8	10002.7	10391.4	10149.5	3853.86	3260.18	6424.35	7531.51	0.852997	0.590914	0.760116	0.130365
M231T259	231.07758	259.2300	3-methylglutarylcarnitine	level 2	[M+H-C3H9N]+	0.910954976954053	HMDB0000552		Lipids and lipid-like molecules	Fatty Acyls	Fatty acid esters	2139.16	5481.02	4840.25	2872.82	3354.11	3951.57	1296.26	2870.9	2827.09	5221.48	3737.47	3233.46	1.15587	0.591055	0.759468	0.0521582
M104T298	104.06941	298.2800	Dimethylglycine	level 1	[M+H]+	0.997061745366768	HMDB0000092	C01026	Organic acids and derivatives	Carboxylic acids and derivatives	Amino acids, peptides, and analogues	52201.9	44301.8	51092.3	54444.8	51142.7	41684.3	74264.4	35605.9	39398.2	42078	50636.7	46606.2	1.08648	0.591541	0.759262	0.0938784
M137T44	137.02377	43.9215	4-hydroxybenzoate	level 1	[M-H]-	0.982359523141967	HMDB0000500	C00156	Benzenoids	Benzene and substituted derivatives	Benzoic acids and derivatives	10840.1	8777.65	7127.23	10067.5	7798.31	10696.2	7370.47	14944.6	5423.42	11152.3	8922.15	9917.41	0.899645	0.59199	0.759012	0.0832803
M431T193	431.21341	193.2575	1-Palmitoyl Lysophosphatidic Acid	level 2	(M+Na-2H)-	0.9609						697.713	641.387	432.669	452.68	2331.9	799.031	1402.7	897.283	403.496	2459.97	911.27	1192.5	0.76417	0.592508	0.758848	0.0538372
M471T134	471.30705	133.5100	3-ketofusidic acid	level 2	[M-H-C2H2O]-	0.950081230434473			Lipids and lipid-like molecules	Steroids and steroid derivatives	Steroid esters	13870.3	5791.41	5422.12	7921.76	4533.16	7330.79	3845.61	5625.38	33436.1	3844	7507.75	10816.4	0.694109	0.592521	0.758041	0.0950026
M747T140	746.51106	139.7605	(2-aminoethoxy)[2-[docosa-4.7.10.13.16.19-hexaenoyloxy]-3-[hexadec-1-en-1-yloxy]propoxy]phosphinic acid	level 2	[M-H]-	0.827992684813412	HMDB0005780		Lipids and lipid-like molecules	Glycerophospholipids	Glycerophosphoethanolamines	912984	1.01148e+06	950356	1.02366e+06	755418	866143	806648	870908	597287	1.21125e+06	930780	870447	1.06931	0.597913	0.764108	0.435296
M215T104	215.16370	103.7050	3-Hydroxydodecanoic acid	level 1	(M-H)-	0.9431	HMDB0000387		Organic acids and derivatives	Hydroxy acids and derivatives	Medium-chain hydroxy acids and derivatives	25952.9	17904.5	24548.1	17644.1	5682.93	11547.9	11066.4	18391.2	72440.4	12066.1	18346.5	25102.4	0.730867	0.601813	0.768258	0.142095
M848T41	847.50307	40.9250	Pi(16:1/13-hode)	level 2	[M-H]-	0.941060666863835			Lipids and lipid-like molecules	Glycerophospholipids	Glycerophosphoinositols	308.391	249.907	1467.09	1326.56	1912.03	1488.22	948.464	2054.9	1953.94	133.879	1052.8	1315.88	0.80007	0.602075	0.76776	0.0582767
M413T83	413.18668	82.7020	Naltrindole	level 2	[M-H]-	0.721463375770422		C18128				6562.62	2808.6	1627.45	3646.22	1578.61	2595.91	7250.21	2946.46	4277.61	2604.28	3244.7	3934.89	0.824597	0.602411	0.767357	0.083671
M193T381	193.03488	380.9020	D-glucuronic acid	level 2	[M-H]-	0.936278068388879		C00191	Organic oxygen compounds	Organooxygen compounds	Carbohydrates and carbohydrate conjugates	260038	321929	238353	244486	170223	281337	275834	276202	134035	157605	247006	225002	1.09779	0.602553	0.766709	0.576923
M886T188	885.54804	187.5800	Pi 38:4	level 2	[M-H]-	0.876456894678181			Lipids and lipid-like molecules	Glycerophospholipids	Glycerophosphoinositols	2.30342e+07	2.33361e+07	2.62263e+07	2.35091e+07	1.36023e+07	2.62786e+07	2.84278e+07	2.69444e+07	1.90065e+07	1.74359e+07	2.19416e+07	2.36186e+07	0.928995	0.60515	0.769181	5.22874
M335T45	335.29294	45.4055	7,7-dimethyl-(5z,8z)-eicosadienoic acid	level 2	[M-H]-	0.915630406342744			Lipids and lipid-like molecules	Fatty Acyls	Fatty acids and conjugates	6696.36	9933.77	14165.5	10201.9	20209.1	5665.14	25729.4	7571.84	3461.68	6284.97	12241.3	9742.61	1.25647	0.606981	0.770676	0.0862366
M345T306	345.22573	306.3690	Corticosterone	level 1	[M-H]-	0.795715641286797	HMDB0001547	C02140	Lipids and lipid-like molecules	Steroids and steroid derivatives	Hydroxysteroids	1937.33	1529.64	319.933	1284.14	335.863	1226.1	738.146	458.126	5922.94	69.2026	1081.38	1682.9	0.642569	0.607271	0.770214	0.0363203
M453T28_1	453.09983	28.0310	Silybin	level 2	[M-H-CO]-	0.825682506511834		C07610				760.621	913.696	326.897	3018.1	29.5942	519.383	518.213	976.96	1443.78	70.0942	1009.78	705.686	1.43092	0.611559	0.774817	0.0414229
M243T299	243.13358	299.0870	(5e)-3,4,9-trihydroxy-2-propyl-2,3,4,7,8,9-hexahydrooxecin-10-one	level 2	[M-H]-	0.888757943599555						10644.5	23557.4	16561.5	15815.9	5751.82	22631.7	21810.8	24611.3	10731.2	5291.75	14466.2	17015.4	0.850187	0.612729	0.775464	0.192199
M315T58	315.03942	58.4140	Rhamnetin	level 2	[M-H]-	0.777147055586762	HMDB0133823	C10176	Phenylpropanoids and polyketides	Flavonoids	Flavones	39068.3	44958	57185.4	91569.9	103403	69650	18546.6	78332.2	101222	126469	67236.8	78844.1	0.852782	0.613892	0.776102	0.408338
M789T41	788.52001	41.0110	2-oleoyl-1-stearoyl-sn-glycero-3-phosphoserine	level 1	[M-H]-	0.950744348402206	HMDB0010163		Lipids and lipid-like molecules	Glycerophospholipids	Glycerophosphoserines	81342.7	71156.5	87465.9	86925.4	20758.4	124467	83913	115250	63317.4	19825.4	69529.8	81354.4	0.854653	0.61594	0.777856	0.431561
M287T305	287.05117	304.7245	Orotidine	level 2	[M-H]-	0.993153587001381	HMDB0000788	C01103	Organoheterocyclic compounds_Nucleosides nucleotides and analogues	Diazines/Pyrimidine nucleosides	Pyrimidines and pyrimidine derivatives	10334.3	17637	12228.9	11657.4	5346.84	15349.6	20996.5	12334.9	7511.34	9045.93	11440.9	13047.7	0.876853	0.619053	0.780949	0.14652
M509T162	509.28596	162.2030	1-oleoyl-2-hydroxy-sn-glycero-3-phospho-(1'-rac-glycerol)	level 2	[M-H]-	0.735762186889944			Lipids and lipid-like molecules	Glycerophospholipids	Glycerophosphoglycerols	235943	237802	270207	65949.8	15423.6	249492	53396.9	288061	21337.8	9392.97	165065	124336	1.32757	0.620226	0.781592	0.703292
M170T377	170.09125	377.1460	3-methyl-l-histidine	level 1	[M+H]+	0.996096101752953	HMDB0000479	C01152	Organic acids and derivatives	Carboxylic acids and derivatives	Amino acids, peptides, and analogues	132712	137827	156594	109993	156579	46142.4	39202.4	57140.2	333108	72190.4	138741	109557	1.26639	0.621447	0.782292	0.448035
M255T194	255.11200	194.1325	5-ethyl-2'-deoxyuridine	level 2	[M-H]-	0.752577832602954			Nucleosides, nucleotides, and analogues	Pyrimidine nucleosides	Pyrimidine 2'-deoxyribonucleosides	29433.1	17561.5	13980.5	19675.5	1178.5	14016.8	13878.5	18685.5	15216	7421.82	16365.8	13843.7	1.18218	0.622755	0.783101	0.15728
M485T109	485.32194	109.2690	Quillaic acid	level 2	[M-H]-	0.996616202867393		C08972	Lipids and lipid-like molecules	Prenol lipids	Triterpenoids	20478.5	9133.24	7625.86	10700.6	4071.9	6855.78	9819.41	7475.72	38392.6	6513.07	10402	13811.3	0.753151	0.627438	0.788148	0.0902349
M410T158	410.32426	157.9730	Ursodeoxycholic acid	level 2	[M+NH4]+	0.854225885373452	HMDB0000946	C07880	Lipids and lipid-like molecules	Steroids and steroid derivatives	Bile acids, alcohols and derivatives	774.947	2085.07	1019.9	863.024	1167.65	545.729	2432.08	575.892	647.562	616.546	1182.12	963.562	1.22682	0.630085	0.79063	0.0399884
M443T65_1	443.18075	64.9205	Difenacoum	level 2	[M-H]-	0.709268244946112		C16807	Benzenoids	Naphthalenes	Phenylnaphthalenes	906.953	958.435	555.932	782.083	592.496	891.672	936.005	742.608	880.937	598.462	759.18	809.937	0.937332	0.632098	0.79231	0.0246882
M674T142_2	674.42894	142.3375	(4ar,5r,6as,6br,10s,12ar)-10-[(2r,3r,4r,5s,6r)-3-acetamido-4,5-dihydroxy-6-(hydroxymethyl)oxan-2-yl]oxy-5-hydroxy-2,2,6a,6b,9,9,12a-heptamethyl-1,3,4,5,6,6a,7,8,8a,10,11,12,13,14b-tetradecahydropicene-4a-carboxylic acid	level 2	[M-H]-	0.773623865907714			Lipids and lipid-like molecules	Prenol lipids	Terpene glycosides	2588.83	1962.23	2852.13	2854.75	2958.25	2930.92	1334.99	2706.26	2432.18	2944.32	2643.24	2469.74	1.07025	0.632548	0.79203	0.0415052
M797T138	796.61265	138.1845	Thioetheramide-PC	level 2	(M+CH3COO+2H)+	0.9583						181175	139757	134635	137548	122041	136027	50029.5	101605	225791	325227	143031	167736	0.852717	0.632549	0.791191	0.25376
M83T197	83.04825	196.9820	Glutaraldehyde	level 1	(M+H-H2O)+	0.9591						13388.9	16669.9	545.616	9200.6	1213.36	6624.71	7286.32	11736.8	15706.5	8584.04	8203.68	9987.67	0.821381	0.636221	0.794938	0.0634789
M293T422	293.09768	421.9070	Ethylenediaminetetraacetic acid	level 2	[M+H]+	0.995896872269286	HMDB0015109	C00284	Organic acids and derivatives	Carboxylic acids and derivatives	Tetracarboxylic acids and derivatives	148865	151932	159371	158420	162351	155151	157888	153669	151510	156072	156188	154858	1.00859	0.638281	0.796666	0.0748488
M715T147	714.50466	147.3665	2-linoleoyl-1-palmitoyl-sn-glycero-3-phosphoethanolamine	level 2	[M-H]-	0.992974503122717	HMDB0008928		Lipids and lipid-like molecules	Glycerophospholipids	Glycerophosphoethanolamines	310536	468440	368525	301823	195718	387660	209250	371086	232755	305062	329008	301163	1.09246	0.639263	0.797047	0.493944
M360T62	360.02257	61.7805	Haloxyfop	level 2	[M-H]-	0.945017618275813		C04871	Benzenoids	Benzene and substituted derivatives	2-phenoxypropionic acids	17014.8	12924.3	15289.6	15580.4	8918.55	15231.4	13965.5	14612.6	14327.9	15073.8	13945.5	14642.2	0.952419	0.640818	0.79814	0.0741526
M289T108_1	289.08277	108.4320	Rosolic Acid	level 2	(M-H)-	0.9457						5611.48	4790.26	4665.22	5717.38	1947.04	6189.75	4691.89	7435.8	3438.94	3485.17	4546.28	5048.31	0.900554	0.641212	0.797787	0.0869046
M190T323	190.05312	322.7375	N-Acetyl-DL-methionine	level 2	(M-H)-	0.6845						5006.23	4819.85	4518.96	6042.61	2423.01	10671.4	5977.69	5362.1	2544.71	2203.82	4562.13	5351.95	0.852425	0.64214	0.798098	0.0994832
M144T297	144.08108	297.3615	Isobutyrylglycine	level 1	[M-H]-	0.941647960557045	HMDB0000730		Organic acids and derivatives	Carboxylic acids and derivatives	Amino acids, peptides, and analogues	19309.4	25653	21347.4	21043.6	7019.46	27413.5	14727.1	25506.6	6143.81	7491.15	18874.6	16256.4	1.16105	0.642407	0.797587	0.206147
M103T381	103.00325	381.1655	Malonic acid	level 1	[M-H]-	0.887465593153594	HMDB0000691	C00383	Organic acids and derivatives	Carboxylic acids and derivatives	Dicarboxylic acids and derivatives	14482.2	16467.5	10299.3	13334.2	9653.37	15389.4	14915	13626.3	6654.11	8376.03	12847.3	11792.2	1.08948	0.6444	0.799219	0.132078
M327T44	327.23146	43.6480	(4Z,7Z,10Z,13Z,16Z,19Z)-4,7,10,13,1 6,19-Docosahexaenoic acid	level 1	(M-H)-	0.9697						1.36478e+06	777190	927663	937846	2.74187e+06	834300	1.45162e+06	833589	1.25342e+06	4.06529e+06	1.34987e+06	1.68764e+06	0.799856	0.645148	0.799305	2.23915
M503T440	503.15657	440.0820	Raffinose	level 1	[M-H]-	0.971782951663495	HMDB0003213	C00492	Organic oxygen compounds	Organooxygen compounds	Carbohydrates and carbohydrate conjugates	4516.87	6501.71	4741.94	6689.27	3846.38	9227.6	6846.92	3762.28	2134.38	297.678	5259.23	4453.77	1.18085	0.649002	0.803234	0.0994715
M427T49	427.23056	48.6780	Irbesartan	level 2	[M-H]-	0.970609956242516	HMDB0015163	C07469	Benzenoids	Benzene and substituted derivatives	Biphenyls and derivatives	3279.09	2696.79	2609.79	2777.74	9159.66	10750.1	2574.48	2449.59	6630.02	2956.65	4104.61	5072.17	0.809242	0.65035	0.804057	0.076683
M819T65	818.58085	65.2980	Pc(16:0e/13-hode)	level 2	[M+Hac-H]-	0.725103598200165			Lipids and lipid-like molecules	Glycerophospholipids	Glycerophosphocholines	18437.4	27134.1	27878.1	19970.3	27260.6	19931.6	54585.7	21265.3	29869.8	12756.4	24136.1	27681.8	0.871912	0.650468	0.803359	0.143045
M175T133	174.99155	133.3875	Urocanic acid	level 1	(M+K-2H)-	0.9879	HMDB0000301/HMDB0034174	C00785	Organoheterocyclic compounds	Azoles	Imidazoles	18460.6	3466.6	4729.88	17665.8	19114.7	8515	41238.5	6511.77	6838.74	17873.8	12687.5	16195.5	0.783395	0.651456	0.803735	0.165654
M303T56	303.23078	56.4660	20-Hydroxyarachidonic acid	level 1	(M+H-H2O)+	0.8595						71355.9	44056.6	211710	46899.7	33714.2	37005.4	32057.1	140216	69685	37760.9	81547.4	63344.9	1.28736	0.652067	0.803647	0.193108
M300T174_2	300.03699	174.3100	N-acetyl-d-galactosamine 4-sulfate	level 2	[M-H]-	0.938818370481047			Organic oxygen compounds	Organooxygen compounds	Carbohydrates and carbohydrate conjugates	184018	293028	218570	193834	99639.1	80348.3	326202	194493	153106	111448	197818	173119	1.14267	0.653245	0.804256	0.489556
M188T38_2	188.07077	37.7495	3-Indolepropionic acid	level 2	(M-H)-	0.8487						14499.2	6438.09	2043.79	15047.8	13040.6	9127.35	8353	8952.93	10583.9	8012.43	10213.9	9005.92	1.13413	0.653944	0.804276	0.0998759
M303T45	303.23168	45.4380	Arachidonic acid (peroxide free)	level 1	[M-H]-	0.874771226616303	HMDB0001043	C00219	Lipids and lipid-like molecules	Fatty Acyls	Fatty acids and conjugates	1.43276e+06	1.26797e+06	1.46453e+06	1.59803e+06	3.7435e+06	891004	1.92956e+06	1.24213e+06	1.73973e+06	2.45529e+06	1.90136e+06	1.65154e+06	1.15126	0.654373	0.803963	1.80734
M207T36_2	207.01125	36.4330	2-naphthalenesulfonic acid	level 2	[M-H]-	0.99789724471805		C06165	Benzenoids	Naphthalenes	Naphthalene sulfonic acids and derivatives	139431	92274.8	187141	145076	96121.4	159164	23970.9	241555	176333	150789	132009	150362	0.877938	0.654416	0.803178	0.393699
M133T38_2	133.06594	38.2015	2'-Deoxy-D-ribose	level 1	[M-H]-	0.841132803141167	HMDB0003224	C01801	Organic oxygen compounds	Organooxygen compounds	Carbonyl compounds	8129.03	3056.1	4918.24	6874.7	6907.86	4333.49	7305.29	2932.59	5217.99	7242.25	5977.18	5406.32	1.10559	0.654832	0.802851	0.0667024
M941T120	941.48432	119.6820	(2s,3s,4r,5r,6r)-6-[[(3r,6ar,6bs,8r,8ar,14br)-8-hydroxy-4,4,6a,6b,11,11,14b-heptamethyl-8a-[(2s,3r,4s,5s,6r)-3,4,5-trihydroxy-6-(hydroxymethyl)oxan-2-yl]oxycarbonyl-1,2,3,4a,5,6,7,8,9,10,12,12a,14,14a-tetradecahydropicen-3-yl]oxy]-4,5-dihydroxy-3-[(2s,3r,4s,5r)-3,4,5-trihydroxyoxan-2-yl]oxyoxane-2-carboxylic acid	level 2	[M-H]-	0.957544563803219			Lipids and lipid-like molecules	Prenol lipids	Terpene glycosides	1094.94	2471.66	1392.05	1675.04	1313.45	1312.16	1167.97	1342.07	2246.23	1156.62	1589.43	1445.01	1.09994	0.658086	0.806001	0.0259249
M599T240	599.31810	240.4345	Nocardamine	level 2	[M-H]-	0.973535116815487						291125	239272	381643	328971	115714	359446	346229	380306	161220	250138	271345	299468	0.906091	0.658264	0.805381	0.666727
M386T357	386.12282	357.3480	Sarafloxacin	level 2	[M+H]+	0.963275789064218	HMDB0039526		Organoheterocyclic compounds	Quinolines and derivatives	Phenylquinolines	4237.53	6730.71	7095.93	6439.9	10042.9	4015.41	5302.69	4937.98	8778.69	8435.9	6909.39	6294.13	1.09775	0.658816	0.80522	0.0514629
M829T191	829.48427	190.7545	Astragaloside iv	level 2	[M+COOH]-	0.93916248769444		C17799	Lipids and lipid-like molecules	Steroids and steroid derivatives	Steroidal glycosides	8803.07	16203.4	13798.9	10167.4	4999.69	13323.2	13379.1	10700	5914.34	4485.66	10794.5	9560.45	1.12908	0.659256	0.804922	0.137003
M443T106	443.33285	105.6935	Testosterone decanoate	level 2	[M+H]+	0.985380755810395		C14607	Lipids and lipid-like molecules	Steroids and steroid derivatives	Steroid esters	4837.92	3157.83	3519.35	2898.59	3416.26	3462.33	3429.91	3391.91	4481.12	3967.91	3565.99	3746.63	0.951785	0.661068	0.806297	0.0410466
M310T35	310.30911	35.1000	Oleoyl ethylamide	level 2	[M+H]+	0.758845766657257			Lipids and lipid-like molecules	Fatty Acyls	Fatty amides	94209	113499	91770.7	80162.5	86184.5	87699.8	60782.6	131920	84192.8	70652	93165.2	87049.4	1.07026	0.661274	0.805714	0.100027
M451T293	451.13318	293.3900	Leiocarposide	level 2	[M-H-C6H10O5]-	0.839906080359523		C10805	Organic oxygen compounds	Organooxygen compounds	Carbohydrates and carbohydrate conjugates	1855.84	3859.77	1664.99	3607.47	3249.72	4308.22	3628.12	1779.81	2414.37	3572.01	2847.56	3140.51	0.906719	0.661606	0.805284	0.0456875
M328T194_1	328.11997	193.9925	Metolachlor esa	level 2	[M-H]-	0.986397348948001			Benzenoids	Benzene and substituted derivatives	Anilides	16005.1	6269.88	9732.57	11690.4	1017.34	9034.04	9022.09	12988.1	12198.3	7660.02	8943.06	10180.5	0.878449	0.662298	0.805294	0.0916397
M167T369	167.04319	369.1030	Uric acid	level 1	[M-H]-	0.926478441737606	HMDB0000289	C00366	Organoheterocyclic compounds	Imidazopyrimidines	Purines and purine derivatives	350937	353241	279569	297627	161232	416067	390879	357832	213944	194882	288521	314721	0.916754	0.66258	0.804806	0.687591
M473T29	473.27782	28.6515	Amastatin	level 2	[M-H]-	0.995545291474857			Organic acids and derivatives	Peptidomimetics	Hybrid peptides	15245.7	11433.4	12620.5	17505.7	18692.9	15418.4	25118.1	19786.5	10160.9	11867.9	15099.6	16470.4	0.916776	0.665173	0.807122	0.0873695
M579T293	579.14951	292.7465	Rhoifolin	level 2	[M+H]+	0.986256470730454		C12627	Phenylpropanoids and polyketides	Flavonoids	Flavonoid glycosides	34667.3	36612.8	38613	39803.6	36163.4	33271.3	27011.6	43643.9	26775	45874	37172	35315.2	1.05258	0.666012	0.807309	0.137615
M263T46	263.02143	46.2720	3-methoxy-4-hydroxyphenylglycol sulfate	level 1	[M-H]-	0.992540681559134	HMDB0003332		Benzenoids	Phenols	Methoxyphenols	56958.9	116077	26555.3	42340.6	32140.8	98229.5	63306.9	57682.9	41725.7	54905.3	54814.5	63170	0.867729	0.667284	0.808018	0.326178
M906T186	905.51120	186.3150	Pi 40:8	level 2	[M-H]-	0.938887689246775						11559.4	10048.3	14067.3	10272.3	6220.22	11352.3	14569.5	10949.4	4420.73	5821.41	10433.5	9422.65	1.10728	0.6677	0.807691	0.128749
M181T296	181.02788	295.8645	7-methyluric acid	level 1	[M-H]-	0.806604328072812	HMDB0011107	C16355	Organoheterocyclic compounds	Imidazopyrimidines	Purines and purine derivatives	31634.1	32859.5	35017.4	29224	17084.2	43905	33971.3	45349	17520.9	19841.1	29163.8	32117.4	0.908037	0.668129	0.80738	0.222965
M126T286	126.01897	285.6045	2-amino-4,6-dihydroxypyrimidine	level 2	[M-H]-	0.7592773523955			Organoheterocyclic compounds	Diazines	Pyrimidines and pyrimidine derivatives	79593.3	49097.5	42269.2	59286.2	24474.2	55304.7	69437.9	47309.8	25398.2	30324.2	50944.1	45555	1.1183	0.670365	0.809251	0.280184
M195T64	195.12148	64.2840	Tetraethylene glycol	level 2	[M+H]+	0.936729213811747	HMDB0094708		Organic oxygen compounds	Organooxygen compounds	Ethers	33869.4	22042.2	28029.6	17029.7	15223.7	23468.4	16718.9	28942.9	12501.9	24549.7	23238.9	21236.4	1.0943	0.670829	0.808981	0.115702
M261T243	261.00587	243.0420	Homovanillic acid sulfate	level 2	[M-H]-	0.89957630977928	HMDB0011719		Organic acids and derivatives	Organic sulfuric acids and derivatives	Arylsulfates	10745.3	17780.7	4520.57	6564.47	2479.04	12340.8	9691.05	7521.73	2319.67	2951.73	8418.02	6965	1.20862	0.673797	0.811729	0.159754
M188T193	188.03455	192.6630	Kynurenic acid	level 1	[M-H]-	0.998949647361668	HMDB0000715	C01717	Organoheterocyclic compounds	Quinolines and derivatives	Quinoline carboxylic acids	12381	6600.66	2118.1	3840.5	2221.7	11184	8064.11	4301.02	6978.81	2035.54	5432.39	6512.69	0.834125	0.674452	0.811688	0.104316
M204T187	204.06557	186.9390	Cinnamoylglycine	level 2	[M-H]-	0.811802577103563	HMDB0011621		Organic acids and derivatives	Carboxylic acids and derivatives	Amino acids, peptides, and analogues	183966	155393	56303.1	98850.6	41739.7	84408.6	153302	153644	33004.5	26815.6	107250	90235.1	1.18857	0.67451	0.810928	0.51839
M296T195	296.09796	194.6410	1-methylguanosine	level 1	[M-H]-	0.936947770140504			Nucleosides, nucleotides, and analogues	Purine nucleosides		28640.8	35077.5	26566.6	24423.9	1334.14	49033.7	36384.4	49034.9	5378.12	1832.31	23208.6	28332.7	0.819146	0.677092	0.813201	0.307003
M908T612	907.77424	612.4160	Glycerol trioleate	level 2	[M+Na]+	0.840340356964738	HMDB0005453		Lipids and lipid-like molecules	Glycerolipids	Triradylcglycerols	959.158	699.947	911.801	948.682	835.084	904.981	947.949	448.384	831.734	988.428	870.934	824.295	1.05658	0.679078	0.814755	0.0131946
M230T309	230.01743	308.9650	Pyridoxine 5-phosphate	level 1	(M-H2O-H)-	0.8991	HMDB0001319	C00627	Organoheterocyclic compounds	Pyridines and derivatives	Pyridoxines	1202.9	963.94	1715.89	1241.82	1263.04	527.848	2306.17	742.957	1277.24	808.959	1277.52	1132.63	1.12792	0.681632	0.816986	0.0360577
M255T322	255.09659	322.4300	Dyphylline	level 1	[M+H]+	0.736496157754433	HMDB0014789	C07819	Organoheterocyclic compounds	Imidazopyrimidines	Purines and purine derivatives	1891.16	3953.64	1884.15	3047.01	3869.68	2768.84	3819.52	3670.07	2702.27	2779.37	2929.13	3148.01	0.930469	0.682437	0.81712	0.0359543
M471T163	471.32965	163.1400	Echinocystic acid	level 2	[M-H]-	0.928344001974409		C08942	Lipids and lipid-like molecules	Prenol lipids	Triterpenoids	7904.45	7859.29	7976.49	9288.22	2201.54	8355.77	7156.52	8614.51	12754.5	2662.06	7046	7908.68	0.89092	0.683165	0.81716	0.0783493
M203T192	203.08143	192.0260	Tryptophan	level 2	[M-H]-	0.927941108075241	HMDB0000929	C00078	Organoheterocyclic compounds	Indoles and derivatives	Indolyl carboxylic acids and derivatives	25314.1	7835.97	23766.1	29139	483.734	22369.4	14578.3	24902.2	8971.77	853.738	17307.8	14335.1	1.20737	0.686038	0.819763	0.207872
M308T182	308.11505	181.6690	Gln-tyr	level 2	[M-H]-	0.769733827884558	HMDB0028809		Organic acids and derivatives	Carboxylic acids and derivatives	Amino acids, peptides, and analogues	3389.59	5707.16	4096.85	5349.17	3347.39	6587.65	4170.71	4689.52	843.301	3384.85	4378.03	3935.21	1.11253	0.686316	0.819264	0.0731089
M913T178	912.58867	178.3915	Pc 42:10	level 2	[M+CH3COOH-H]-	0.966631100586321			Lipids and lipid-like molecules	Glycerophospholipids	Glycerophosphocholines	31859.9	45926.3	53842.3	41060.6	16965.6	44522.3	54135.9	38791.9	13624.2	17740.2	37931	33762.9	1.12345	0.689355	0.822058	0.265182
M283T32	283.10921	31.6440	2,5-dimethoxy-2'-hydroxychalcone	level 2	[M-H]-	0.723818134479035			Phenylpropanoids and polyketides	Linear 1,3-diarylpropanoids	Chalcones and dihydrochalcones	26171.7	9291.42	15860.7	14131.5	18217.6	11908	23360	14047.5	36347	9610.11	16734.6	19054.5	0.878247	0.691831	0.824176	0.0910608
M621T37_1	620.59401	36.6980	N-behenoyl-d-erythro-sphingosine	level 2	[M-H]-	0.841152365745503	HMDB0004952		Lipids and lipid-like molecules	Sphingolipids	Ceramides	16323.8	12913.6	18423.7	16866.4	14998.9	9486.93	32008.5	9686.27	6606.79	12144.3	15905.3	13986.6	1.13718	0.692757	0.824444	0.126588
M647T148	647.46002	148.1620	1,2-dihexadecanoyl-sn-glycero-3-phosphate	level 2	[M-H]-	0.916363608111796	HMDB0000674		Lipids and lipid-like molecules	Glycerophospholipids	Glycerophosphates	4942.74	4269.22	3693.44	4377.78	5328.05	4419.9	2903.93	3869.31	4884.82	8587.81	4522.25	4933.15	0.916706	0.695271	0.826601	0.0734806
M221T386	221.01085	386.3745	Aminomethylphosphonic acid	level 2	[2M-H]-	0.90119871144514		C11033	Organic acids and derivatives	Organic phosphonic acids and derivatives	Organic phosphonic acids	9884.93	13683.3	8096.43	9885.5	9177.24	10241	11843.7	11189.3	8041.59	6685.56	10145.5	9600.23	1.05679	0.697779	0.828745	0.0919867
M387T232	387.19810	231.5095	15-ketolatanoprost (free acid)	level 2	[M-H]-	0.947469255967227			Lipids and lipid-like molecules	Fatty Acyls	Eicosanoids	1091.28	1199.93	546.074	541.08	285.717	902.589	1267.46	1489.44	335.994	270.948	732.816	853.287	0.858815	0.698797	0.829117	0.0452189
M455T292_2	455.18344	291.5350	Deoxycytidine	level 1	(2M+H)+	0.9968	HMDB0000014	C00881	Nucleosides, nucleotides, and analogues	Pyrimidine nucleosides	Pyrimidine 2'-deoxyribonucleosides	451.972	1166.57	970.006	1437.5	1449.79	1354.67	885.33	1699.76	862.662	1155.69	1095.17	1191.62	0.919057	0.699942	0.82964	0.0339544
M497T33_1	497.28883	33.3810	Ganoderic acid a	level 2	[M-H-H2O]-	0.94088729546824			Lipids and lipid-like molecules	Prenol lipids	Triterpenoids	14599.9	5494.51	8715.59	2334.08	4090.77	2855.12	8085.35	6007.63	22203.7	4256.09	7046.98	8681.59	0.811715	0.700923	0.829966	0.0809271
M410T17	410.13712	17.2415	5a,6-anhydrotetracycline	level 2	[M+H-NH3]+	0.757354094873904		C02811				1472.23	1469.38	1798	1634.69	1532.54	1244.16	1387.75	1900.35	1249.94	1817.49	1581.37	1519.94	1.04041	0.701006	0.82923	0.0195229
M229T167	229.08081	166.7520	Zebularine	level 2	[M+H]+	0.810492153131858						11110.9	5764.69	8476.94	4467.52	5855.04	7419.22	6607.42	6146.24	5926.44	7150.41	7135.03	6649.95	1.07295	0.70176	0.829288	0.0801226
M323T31	323.16663	31.0130	Hymeglusin	level 2	[M-H]-	0.993571520108839			Lipids and lipid-like molecules	Fatty Acyls	Fatty acids and conjugates	54237.6	39834.1	76467.1	59843.5	40299.7	73015.8	39761.3	78830.1	52949.3	46197.9	54136.4	58150.9	0.930964	0.704386	0.831557	0.252591
M359T334	359.09529	334.1890	.beta.-d-allose	level 2	[2M-H]-	0.915117794495161			Organic oxygen compounds	Organooxygen compounds	Carbohydrates and carbohydrate conjugates	6004.72	7939.89	4592.02	4452.62	3469.02	7535.91	6709.05	7799.45	3353.37	3486.08	5291.65	5776.77	0.916023	0.707902	0.83487	0.09396
M146T295	146.04517	295.0715	Glutamic acid	level 2	[M-H]-	0.745844606443099	HMDB0000148	C00025	Organic acids and derivatives	Carboxylic acids and derivatives	Amino acids, peptides, and analogues	116198	103332	112624	109270	65389.6	99019.3	110237	125703	81683.9	62207.8	101363	95770.2	1.05839	0.707909	0.834043	0.319953
M743T146_1	742.53732	146.0710	1-stearoyl-2-linoleoyl-sn-glycero-3-phosphoethanolamine	level 2	[M-H]-	0.95347496636438	HMDB0008994		Lipids and lipid-like molecules	Glycerophospholipids	Glycerophosphoethanolamines	2.00553e+06	2.43184e+06	2.14744e+06	2.11211e+06	1.77935e+06	2.70966e+06	2.18554e+06	1.99052e+06	1.57724e+06	1.54909e+06	2.09526e+06	2.00241e+06	1.04637	0.708022	0.833341	1.20962
M294T38	293.99086	38.3810	Meclofenamate	level 1	[M-H]-	0.874780351504773	HMDB0015074	C02996	Benzenoids	Benzene and substituted derivatives	Benzoic acids and derivatives	5539.4	2162.94	1279.47	2114.1	4276.23	2111.42	1723.34	2451.65	3470.9	8435.77	3074.43	3638.62	0.844944	0.710258	0.835138	0.0919688
M191T525	191.01888	525.4705	Citrate	level 1	[M-H]-	0.991041138977666	HMDB0000094	C00158	Organic acids and derivatives	Carboxylic acids and derivatives	Tricarboxylic acids and derivatives	113992	29381.2	10339.5	94741.7	10292.7	134572	32376.6	51465.3	54120.4	41182.7	51749.4	62743.3	0.824778	0.71107	0.835259	0.291295
M190T196	190.05329	195.9255	N-acetyl-l-methionine	level 1	[M-H]-	0.983911735032848	HMDB0011745	C02712	Organic acids and derivatives	Carboxylic acids and derivatives	Amino acids, peptides, and analogues	86950.5	59604.9	84729	103833	56398.9	97633.3	74193.1	76925.2	112959	55475.6	78303.3	83437.2	0.93847	0.711179	0.834554	0.18566
M784T138	783.56042	138.1500	Chenodeoxycholate	level 1	[2M-H]-	0.82737823749302	HMDB0000518	C02528	Lipids and lipid-like molecules	Steroids and steroid derivatives	Bile acids, alcohols and derivatives	21287.2	21049.3	20883.4	25464.6	14575.2	17496.4	15775.9	18067.8	21313.4	25850.6	20651.9	19700.8	1.04828	0.71249	0.83526	0.0463568
M239T412	239.11390	411.6790	L-Anserine	level 1	(M-H)-	0.8586	HMDB0000194	C01262	Organic acids and derivatives	Peptidomimetics	Hybrid peptides	81810.8	120726	139431	133079	73027.7	97499.3	201283	91345.3	55565.4	43496.6	109615	97837.9	1.12037	0.713469	0.835575	0.364539
M834T191	833.51613	191.4050	Pi 34:2	level 2	[M-H]-	0.98246346304086			Lipids and lipid-like molecules	Glycerophospholipids	Glycerophosphoinositols	2.3558e+06	3.35773e+06	3.04735e+06	3.00419e+06	730087	3.04589e+06	3.25845e+06	2.80778e+06	1.51825e+06	555621	2.49903e+06	2.2372e+06	1.11704	0.718223	0.840307	2.3058
M465T28_2	465.30250	27.5310	Cholesteryl sulfate	level 1	[M-H]-	0.999218716869754	HMDB0000653	C18043	Lipids and lipid-like molecules	Steroids and steroid derivatives	Cholestane steroids	4.31993e+06	4.33895e+06	6.84839e+06	5.53297e+06	3.32992e+06	6.20407e+06	7.3532e+06	5.06122e+06	4.89224e+06	2.69202e+06	4.87403e+06	5.24055e+06	0.930061	0.719109	0.840508	2.50766
M544T237	544.26366	237.4130	1-(5z,8z,11z,14z-eicosatetraenoyl)-sn-glycero-3-phosphoserine	level 2	[M-H]-	0.726423525880524						3952.7	4350.89	3237.96	2455.38	1778.3	3530.6	5570.55	3209.49	1920.53	2959.81	3155.04	3438.2	0.917645	0.719676	0.840336	0.0755688
M327T140	327.23035	140.2670	Cis-4,7,10,13,16,19-docosahexaenoic acid	level 2	[M-H]-	0.930827552789745	HMDB0002183	C06429	Lipids and lipid-like molecules	Fatty Acyls	Fatty acids and conjugates	90295.5	86535	91284.5	82624	85557.5	99171.4	84861.5	82538.8	60893.3	130328	87259.3	91558.5	0.953044	0.719882	0.839744	0.14814
M180T434	180.08673	434.2250	Isosafrole	level 2	[M+NH4]+	0.708295788741033		C10472				998.626	904.059	1303.53	1532.99	2032.36	936.845	897.17	657.651	1644.12	2026.3	1354.31	1232.42	1.09891	0.719922	0.838958	0.0231197
M537T37	536.50040	37.0190	N-palmitoyl-d-sphingosine	level 2	[M-H]-	0.911614064342762	HMDB0004949		Lipids and lipid-like molecules	Sphingolipids	Ceramides	11595.3	7701.59	14370.1	15243.3	11230.7	7656.3	39473.4	5819.96	8211.2	10913.7	12028.2	14414.9	0.834429	0.721209	0.839627	0.154142
M367T107	367.35470	106.5035	Lignoceric acid	level 2	[M-H]-	0.723121655871434	HMDB0002003	C08320	Lipids and lipid-like molecules	Fatty Acyls	Fatty acids and conjugates	5015.8	4438.08	6561.98	13497.7	5044.76	5470.42	7170.1	4780.72	7446.08	6455.83	6911.66	6264.63	1.10328	0.722322	0.840092	0.0412969
M331T55	331.26150	54.5990	Eicosapentaenoic Acid ethyl ester	level 2	(M+H)+	0.6897						2165.32	1129.53	6168.11	1688.89	2281.69	1470.47	2281.86	4263.52	2885.72	515.304	2686.71	2283.37	1.17664	0.722541	0.839518	0.0497274
M817T146	816.57340	145.8660	Pc(16:1e/9-hode)	level 2	[M+Hac-H]-	0.908510191018251			Lipids and lipid-like molecules	Glycerophospholipids	Glycerophosphocholines	1.3787e+06	1.51627e+06	1.36739e+06	1.38864e+06	1.25309e+06	1.3683e+06	1.7453e+06	1.4306e+06	1.01977e+06	1.08929e+06	1.38082e+06	1.33065e+06	1.0377	0.722953	0.839167	0.848535
M179T386_2	179.05586	386.3220	Myo-inositol	level 1	[M-H]-	0.977879770181215	HMDB0000211	C00137	Organic oxygen compounds	Organooxygen compounds	Alcohols and polyols	241890	360423	195608	269376	190042	260287	342731	270516	171361	120980	251468	233175	1.07845	0.723211	0.83864	0.558821
M255T239	255.03354	238.6100	3-(5-phenylthiophen-2-yl)prop-2-ynyl acetate	level 2	[M-H]-	0.887035653343976			Organoheterocyclic compounds	Thiophenes	2,5-disubstituted thiophenes	4622.78	3767.38	3776.88	3148.62	885.336	4294.94	3466.88	4318.07	798.601	1558.12	3240.2	2887.32	1.12222	0.723386	0.838017	0.0836067
M368T387_2	368.08110	387.2760	Benzoic acid, 4-[(1s)-1-[[5-chloro-2-(4-fluorophenoxy)benzoyl]amino]ethyl]-	level 2	[M-H-CO2]-	0.84704469092706			Benzenoids	Benzene and substituted derivatives	Benzoic acids and derivatives	5433.54	5076.42	8638.49	5419.02	2297.67	7906.72	6039.02	5592.92	2301.74	2321.61	5373.03	4832.4	1.11188	0.726147	0.840388	0.104286
M251T309	251.09971	309.4390	His-Pro	level 1	[M-H]-	0.956632395701229			Organic acids and derivatives	Carboxylic acids and derivatives	Amino acids, peptides, and analogues	1977.69	2496.72	2256.9	2446.85	2720.45	2562.93	2657.74	1818.6	2920.67	1369.05	2379.72	2265.8	1.05028	0.727058	0.840616	0.0204534
M777T188	777.41287	187.5840	Heterophyllin b	level 2	[M-H]-	0.97689746840685			Organic acids and derivatives	Carboxylic acids and derivatives	Amino acids, peptides, and analogues	6417.36	6431.23	5387.49	7195.81	3319.13	7349.13	4399.59	8497.04	6239.96	4182.06	5750.21	6133.55	0.9375	0.729593	0.842719	0.079196
M238T266	238.16361	266.2550	Arg-Val	level 1	(M+H-2H2O)+	0.6866						10742.5	11968.1	18983.4	12579.2	12252.9	9153.52	7281.86	19790.6	22901.8	13353.2	13305.2	14496.2	0.917842	0.730458	0.842891	0.095452
M203T526	203.14956	525.5685	NG,NG-dimethyl-L-arginine(ADMA)	level 1	(M+H)+	0.9946						27762.8	20929.6	64653.7	54181.3	73562.8	126867	22176.4	5640.24	114426	20973	48218	58016.6	0.831107	0.733402	0.84546	0.257337
M879T122	879.49675	122.1300	Pi 38:7	level 2	[M-H]-	0.868965215303657			Lipids and lipid-like molecules	Glycerophospholipids	Glycerophosphoinositols	26738.8	16656.3	14835.1	14793.7	46964.4	26780.6	11561	21614.7	22314.5	25911.2	23997.7	21636.4	1.10913	0.734533	0.845934	0.18192
M134T123	134.05892	122.5865	Oxindole	level 2	(M+H)+	0.7925						1845.11	1881.04	1147.46	1740.81	2031.14	1573.56	1708.72	1905.64	1704.55	2059.94	1729.11	1790.48	0.965724	0.735024	0.845673	0.0166919
M301T46	301.21539	45.7110	5,8,11,14-eicosatetraenoic acid, 19-hydroxy-, (5z,8z,11z,14z,19r)-	level 2	[M-H-H2O]-	0.907374739953177			Lipids and lipid-like molecules	Fatty Acyls	Eicosanoids	169544	180672	164793	215724	479521	197357	249385	125722	102368	395981	242051	214163	1.13022	0.735375	0.845251	0.579574
M113T209	113.10600	208.7605	2-imino-4-methylpiperidine	level 2	[M+H]+	0.837984506653365			Organoheterocyclic compounds	Pyridines and derivatives	Hydropyridines	9492.84	6548.94	5634.85	9948.04	8194.55	6798.43	4936.11	7987.38	13535.4	3170.44	7963.84	7285.55	1.0931	0.736851	0.84612	0.0798955
M475T64_2	475.37479	64.1470	Thyroxine 4'-o-.beta.-d-glucuronide	level 2	[M-2H]2-	0.951543579559629			Organic acids and derivatives	Carboxylic acids and derivatives	Amino acids, peptides, and analogues	4501.67	4161.49	4121.68	4672.64	6288.26	3945.32	2617.19	3359.35	6453.74	9716.42	4749.15	5218.4	0.910077	0.738229	0.846876	0.0932106
M471T191	471.22371	191.4005	Benzoic acid, 4-[[(1r,2e,4e,6z,9z)-1-[(1s)-4-carboxy-1-hydroxybutyl]-2,4,6,9-pentadecatetraen-1-yl]thio]-	level 2	[M-H]-	0.724085014422367			Lipids and lipid-like molecules	Fatty Acyls	Fatty acids and conjugates	11907.3	11139.7	10536	10316.9	3922.27	7933.09	13448.5	7407.01	21477.2	3440.08	9564.42	10741.2	0.890444	0.740864	0.849072	0.059621
M528T59	528.35124	59.4640	Leucine conjugated chenodeoxycholic acid	level 2	[M+Na]+	0.950761671832784			Lipids and lipid-like molecules	Steroids and steroid derivatives	Bile acids, alcohols and derivatives	4032.86	2995.69	4578.64	4826.15	3086.83	2865.53	6006.23	5408.3	1487.85	5377.09	3904.03	4229	0.923158	0.741149	0.848573	0.0446288
M399T106	399.30672	106.0460	Sarsasapogenin	level 2	[M+H-H2O]+	0.950353047402518	HMDB0030024	C03963	Lipids and lipid-like molecules	Prenol lipids	Triterpenoids	3745.67	2988.43	2720.54	3122.81	2756.3	2877.42	2120.02	2982.69	3695.9	3122.21	3066.75	2959.65	1.03619	0.741524	0.848177	0.0188818
M151T236	151.03907	236.1075	Xylitol	level 1	[M-H]-	0.775273458445355	HMDB0000508	C00474	Organic oxygen compounds	Organooxygen compounds	Carbohydrates and carbohydrate conjugates	4913.75	7527.31	2393.53	3400.78	2392.77	5378.99	3374.88	4155.23	3259.8	2624.27	4125.63	3758.63	1.09764	0.741999	0.847896	0.083587
M281T318	281.08842	318.4015	Met-Met	level 1	[M+H]+	0.720180477167911			Organic acids and derivatives	Carboxylic acids and derivatives	Amino acids, peptides, and analogues	5702.91	4126.94	5557.29	4654.91	3065.54	3715.22	4919.35	2507.75	4625.06	6045.31	4621.52	4362.54	1.05936	0.74448	0.849906	0.0378354
M335T338	335.09387	338.2660	Nivalenol	level 2	[M+Na]+	0.974555185347529		C06080	Lipids and lipid-like molecules	Prenol lipids	Sesquiterpenoids	6019.62	6457.36	12705.8	5054.89	4920.35	5798.13	4072.03	8123.47	9382.01	4812.55	7031.61	6437.64	1.09227	0.744673	0.849303	0.0607645
M152T106	152.07096	105.5685	Dopamine	level 1	(M-H)-	0.6101	HMDB0000073	C03758	Benzenoids	Phenols	Benzenediols	2178.33	1221.86	1862.34	1139.28	1519.1	1597.9	1450.81	1400.42	1661.79	1471.98	1584.18	1516.58	1.04458	0.745775	0.849736	0.0250349
M433T39	433.33579	38.5770	Philanthotoxin 74	level 2	[M-H]-	0.972352616478886			Organic acids and derivatives	Carboxylic acids and derivatives	Amino acids, peptides, and analogues	18365.4	9889.49	7351.4	12573.3	14609.2	8543.88	9037.61	10892.7	13951.9	16318.8	12557.8	11749	1.06884	0.74591	0.849068	0.106057
M305T107_2	305.24560	107.4530	Dihomo-gamma-Linolenic Acid	level 2	(M-H)-	0.9948						18828.1	14530.7	20597.8	11817.8	12127.9	9882.83	17684.7	32004.5	14780.5	10852.2	15580.5	17040.9	0.914295	0.746794	0.849253	0.110079
M299T33	299.09669	33.1270	8phic8spc	level 2	[M-H]-	0.732153302305681			Benzenoids	Benzene and substituted derivatives	Benzenesulfonic acids and derivatives	7162.38	1726.62	3136.49	2055.6	4169	6164	2911.07	6224.61	3990.01	1246.69	3650.02	4107.28	0.888671	0.746859	0.848506	0.0449977
M269T72	269.24727	71.9790	Heptadecanoic acid	level 1	[M-H]-	0.944042622343583	HMDB0002259		Lipids and lipid-like molecules	Fatty Acyls	Fatty acids and conjugates	57560	66748.1	54350.9	15500.2	20341.9	29077.6	39395.5	45588	14888.6	63978.6	42900.2	38585.7	1.11182	0.753383	0.855093	0.231325
M446T319	446.13364	319.1080	Dehydroaripiprazole	level 2	[M+H]+	0.981874705709221			Organoheterocyclic compounds	Diazinanes	Piperazines	45417.9	28633.8	40194.5	39735.9	33170.7	44576.2	33037.4	32232.5	36721.5	34654.6	37430.5	36244.4	1.03272	0.755476	0.856642	0.111302
M225T417	225.09785	416.6115	L-Carnosine	level 1	[M-H]-	0.996444027918353	HMDB0000033	C00386	Organic acids and derivatives	Peptidomimetics	Hybrid peptides	43073.8	65632	76303.4	47150.3	28397.1	74828.2	107826	55683.2	26199.9	24629.8	52111.4	57833.4	0.901061	0.756021	0.856436	0.322623
M798T40	797.53017	40.0965	1-stearoyl-2-arachidonoyl-sn-glycero-3-phospho-(1'-sn-glycerol)	level 2	[M-H]-	0.910358562002			Lipids and lipid-like molecules	Glycerophospholipids	Glycerophosphoglycerols	10459	18105.3	17176.3	10250.9	6669.99	12647.5	12003.4	18973	5322.41	8634.39	12532.3	11516.1	1.08824	0.756357	0.855992	0.124586
M117T147	117.05514	147.4410	2-methyl-3-hydroxybutyric acid	level 1	[M-H]-	0.916948529960333	HMDB0000354		Lipids and lipid-like molecules	Fatty Acyls	Fatty acids and conjugates	195323	280788	230589	220826	15993.3	352548	183959	389779	118530	28232.7	188704	214610	0.879289	0.761234	0.860684	0.779219
M305T44	305.24632	44.4760	11,14,17-eicosatrienoic acid, (z,z,z)-	level 2	[M-H]-	0.989975029658089	HMDB0060039	C16522	Lipids and lipid-like molecules	Fatty Acyls	Fatty acids and conjugates	382765	404912	444245	419887	944439	274657	1.01148e+06	330904	452692	802862	519249	574519	0.903799	0.764381	0.863413	0.860459
M597T175_2	597.30187	174.6240	Phe-met-arg-phe-amide	level 2	[M-H]-	0.928405611148134			Organic acids and derivatives	Carboxylic acids and derivatives	Amino acids, peptides, and analogues	1.02868e+06	868311	1.24437e+06	1.08494e+06	673236	823819	1.10809e+06	956941	819073	1.01864e+06	979908	945312	1.0366	0.766045	0.864463	0.77722
M574T33	574.44713	33.4055	Sulfobacin b	level 2	[M-H]-	0.809247870503854			Lipids and lipid-like molecules	Fatty Acyls	Fatty amides	333530	222908	198389	345907	136464	289202	342378	260926	127833	125650	247440	229198	1.07959	0.767051	0.864769	0.565126
M220T687	220.14561	686.7420	2,6-di-tert-butyl-4-methoxyphenol	level 2	[M-H-CH3]-	0.736865605197937			Benzenoids	Phenols	Methoxyphenols	21555.2	24574.2	45739.2	25897.5	30017.1	22841.8	32107.3	30158.7	29271.7	26451.6	29556.6	28166.2	1.04937	0.768334	0.865387	0.174786
M265T64	265.17908	64.2670	Aphyllic acid	level 2	[M-H]-	0.726176096757019			Organic acids and derivatives	Carboxylic acids and derivatives	Amino acids, peptides, and analogues	11392.2	5717.31	6480	7678.3	3790.25	6390.58	6755.25	4555.99	9871.86	5161.18	7011.62	6546.97	1.07097	0.774088	0.871034	0.0501368
M133T111	132.99584	110.7680	Dl-malic acid	level 2	[M-H]-	0.863874016283925	HMDB0000744	C00497	Organic acids and derivatives	Hydroxy acids and derivatives	Beta hydroxy acids and derivatives	3089.9	4062.01	5331.06	4342.92	3120.35	5010.88	2568.87	3578.43	4298.24	5471.07	3989.25	4185.5	0.953112	0.775163	0.87141	0.0337122
M646T120	645.50408	120.3085	N-lauroyl-d-erythro-sphingosylphosphorylcholine	level 2	[M-H]-	0.899212017832451	HMDB0012096		Lipids and lipid-like molecules	Sphingolipids	Phosphosphingolipids	16958.1	11347.8	24608	13718	6509.36	25063.1	8175.75	14951.9	12164.2	6292.1	14628.2	13329.4	1.09744	0.778951	0.874833	0.154719
M69T125	69.04402	125.4520	Imidazole	level 1	[M+H]+	0.999834501998303	HMDB0001525	C01589	Organoheterocyclic compounds	Azoles	Imidazoles	39614.1	50562.6	16893.6	23005.7	13466.4	30186.9	29676.4	27739.6	43153	23889.8	28708.5	30929.1	0.928201	0.782708	0.878215	0.143492
M308T369	308.09585	368.9180	N-acetylneuraminate	level 2	[M-H]-	0.97715587077487	HMDB0000230	C00270	Organic oxygen compounds	Organooxygen compounds	Carbohydrates and carbohydrate conjugates	6352.79	7401.75	4586.59	5005.43	2909.85	8617.86	7395.87	6622.22	2628.98	3013.28	5251.28	5655.64	0.928504	0.784032	0.878862	0.101028
M329T43	329.24627	42.9500	7Z, 10Z, 13Z, 16Z, 19Z-Docosapentaenoic acid	level 2	(M-H)-	0.8141						327739	256328	261086	271399	751409	165693	416797	220200	496747	772143	373592	414316	0.901709	0.784839	0.87893	1.03992
M141T350_2	141.01618	349.5540	Cis,cis-muconic acid	level 2	[M-H]-	0.99996126616663	HMDB0006331	C02480	Lipids and lipid-like molecules	Fatty Acyls	Fatty acids and conjugates	2.56068e+07	2.59193e+07	2.50643e+07	2.53904e+07	1.5033e+07	2.68262e+07	2.54094e+07	2.64885e+07	1.90118e+07	1.47875e+07	2.34028e+07	2.25047e+07	1.03991	0.785024	0.878302	4.97717
M784T42_1	783.51224	42.4340	Ginsenoside rg2	level 2	[M-H]-	0.729358946437141			Lipids and lipid-like molecules	Prenol lipids	Triterpenoids	1949.38	7491.59	5186.25	7833.94	4399.67	7518.15	3642.91	3788.02	6060.63	3984.31	5372.17	4998.8	1.07469	0.785092	0.877544	0.0630231
M299T80	299.25670	80.0520	(r)-2-hydroxystearic acid	level 2	[M-H]-	0.988698422284681			Lipids and lipid-like molecules	Fatty Acyls	Fatty acids and conjugates	27578.7	34624.2	23290.2	20800.9	11603.8	19982.7	18088.1	28216.5	22946.1	22815.6	23579.6	22409.8	1.0522	0.786239	0.877992	0.110457
M363T171	363.21496	170.9590	Dhas#18	level 2	[M-H]-	0.772405391705391			Organic oxygen compounds	Organooxygen compounds	Carbohydrates and carbohydrate conjugates	25792.8	4882.81	3570.14	5281.97	1249.08	10540.5	6036.4	5963.88	8656.47	3122.13	8155.37	6863.87	1.18816	0.787907	0.87902	0.110971
M741T146_1	740.51847	145.5010	1-myristoyl-2-palmitoyl-sn-glycero-3-phosphocholine	level 2	[M+Cl]-	0.93758651389012	HMDB0007869		Lipids and lipid-like molecules	Glycerophospholipids	Glycerophosphocholines	378154	412298	361894	314521	225589	409571	320965	379200	277121	360462	338491	349464	0.968602	0.789361	0.879808	0.411791
M912T172	911.55629	171.6495	Pi 40:5	level 2	[M-H]-	0.991156653361962			Lipids and lipid-like molecules	Glycerophospholipids	Glycerophosphoinositols	41258.8	45770.9	46285.4	49406.5	7521.29	67460.1	71197.7	54212.2	7854.53	11209.1	38048.6	42386.7	0.897654	0.789973	0.879657	0.335457
M160T34	160.03985	34.1340	Quinoline-2,8-diol	level 2	[M-H]-	0.971420265903945			Organoheterocyclic compounds	Quinolines and derivatives	Quinolones and derivatives	16682.8	22175.2	32719.6	46655.9	18177.2	17109.1	43742.3	36180.1	5134.98	22203	27282.1	24873.9	1.09682	0.792468	0.881602	0.13408
M261T298	261.02723	298.4480	Sorbitol 6-phosphate	level 2	[M-H]-	0.925302122109951		C01096	Organic oxygen compounds	Organooxygen compounds	Carbohydrates and carbohydrate conjugates	7240.51	7579.31	5343.69	5586.38	3224.9	7980.5	6416.66	7398.01	1800.2	3448.18	5794.96	5408.71	1.07141	0.793131	0.881506	0.0997916
M465T230	465.14075	230.0440	Agnuside	level 2	[M-H]-	0.952918028553032		C09765	Lipids and lipid-like molecules	Prenol lipids	Terpene glycosides	1426.65	2007.55	1374.98	1743.01	1245.48	2048.78	1958.97	1689.71	1183.81	1222.92	1559.54	1620.84	0.96218	0.794515	0.882211	0.0379061
M360T38	360.14905	37.7950	Ofloxacin	level 2	[M-H]-	0.733310042098827	HMDB0015296	C07321	Organoheterocyclic compounds	Quinolines and derivatives	Quinoline carboxylic acids	14399.3	5274.28	9309.28	6778.07	3095.73	3700.65	6498.32	12032.7	4184.41	9207.86	7771.33	7124.79	1.09075	0.802126	0.889823	0.0690138
M809T81	808.66105	80.9520	N-[3-hydroxy-1-{[3.4.5-trihydroxy-6-(hydroxymethyl)oxan-2-yl]oxy}octadec-4-en-2-yl]tetracos-15-enamide	level 2	[M-H]-	0.736063326908672	HMDB0004975		Lipids and lipid-like molecules	Sphingolipids	Glycosphingolipids	30054.2	30269.7	38845.9	29247.6	21380	34358.4	40866.4	32784.4	21073	26381.9	29959.5	31092.8	0.96355	0.802644	0.88956	0.173233
M265T62	265.14332	62.1040	Magnolol	level 2	[M-H]-	0.768521536090886		C10651	Benzenoids	Benzene and substituted derivatives	Biphenyls and derivatives	77905.5	71329.1	70756.7	62501.4	40603.9	81647.6	61095.7	88598.8	56164.4	48445.6	64619.3	67190.4	0.961734	0.804432	0.890702	0.247582
M271T64	271.22568	63.6805	16-hydroxyhexadecanoic acid	level 2	[M-H]-	0.991239294426155	HMDB0006294	C18218	Lipids and lipid-like molecules	Fatty Acyls	Fatty acids and conjugates	92357.6	103874	84954	78002	45640.7	47008	46084.9	77413	142129	119701	80965.6	86467.2	0.936374	0.80607	0.891677	0.172172
M144T155	144.04465	155.4210	Quinolin-8-ol	level 1	[M-H]-	0.962205875035384		C19434	Organoheterocyclic compounds	Quinolines and derivatives	8-hydroxyquinolines	78810.4	49739.4	45310.1	40799	70320.3	51264.1	48664.4	59403.1	82463.1	55310.8	56995.8	59421.1	0.959185	0.806502	0.891318	0.140001
M827T118	826.55318	117.8845	1-palmitoyl-2-arachidonoyl-sn-glycero-3-phosphocholine	level 2	[M+HCO2]-	0.81167885715019	HMDB0007982		Lipids and lipid-like molecules	Glycerophospholipids	Glycerophosphocholines	17339.5	15891.8	15181.2	13820.7	27867.9	14535.4	15138.4	15168.5	18603.1	31780.3	18020.2	19045.2	0.946184	0.810131	0.894488	0.166085
M307T45	307.26204	45.4380	8z,14z-eicosadienoic acid	level 2	[M-H]-	0.99636145019326			Lipids and lipid-like molecules	Fatty Acyls	Fatty acids and conjugates	186847	227561	222807	204030	450020	136653	487538	166233	254718	344947	258253	278018	0.928908	0.811381	0.895029	0.538914
M912T413	912.48174	413.1890	.alpha.-solanine	level 2	[M+HCO2]-	0.826245508730606		C10820	Lipids and lipid-like molecules	Steroids and steroid derivatives	Steroidal glycosides	556.544	553.107	419.702	383.819	279.694	554.448	588.517	607.645	257.57	297.755	438.573	461.187	0.950966	0.812502	0.895426	0.0254491
M488T184	488.30862	183.5225	Borrelidin	level 2	[M-H]-	0.910972759561764		C15687				4891.77	3458.93	7083.24	5885.36	2153.6	3873.5	5930.99	6339.05	3369.02	2579.74	4694.58	4418.46	1.06249	0.814394	0.896672	0.0843996
M884T188_1	883.52986	187.5770	Pi 38:5	level 2	[M-H]-	0.990729958482333			Lipids and lipid-like molecules	Glycerophospholipids	Glycerophosphoinositols	1.80532e+06	1.90575e+06	2.34885e+06	1.89727e+06	1.21041e+06	2.00667e+06	2.67829e+06	2.051e+06	1.41318e+06	1.38283e+06	1.83352e+06	1.90639e+06	0.961774	0.814594	0.896053	1.44717
M335T36	335.29326	36.3810	Docosatrienoic acid	level 2	[M+H]+	0.927263334992849	HMDB0002823		Lipids and lipid-like molecules	Fatty Acyls	Fatty acids and conjugates	14284.5	88754.6	22838	29820.1	10626.8	8060.02	4987.77	107960	9008.86	6381.18	33264.8	27279.5	1.21941	0.814753	0.895391	0.222161
M305T435	305.09735	435.0435	N-Acetyl-Asp-Glu	level 2	[M+H]+	0.845881758568597	HMDB0001067	C12270	Organic acids and derivatives	Carboxylic acids and derivatives	Amino acids, peptides, and analogues	1266.17	1358.72	1513.06	1176.3	1237.78	2684.37	861.224	403.675	1083.79	2022.12	1310.41	1411.04	0.928684	0.815633	0.895523	0.0187444
M171T17	171.13844	17.0080	Capric acid	level 1	(M-H)-	0.654	HMDB0000511	C01571	Lipids and lipid-like molecules	Fatty Acyls	Fatty acids and conjugates	163828	175486	198527	202519	146888	137482	376270	163512	148480	119323	177450	189013	0.93882	0.817584	0.896828	0.404653
M191T38	191.07239	38.3000	Metamizole	level 2	[M-H-C7H5NO]-	0.938461134510049			Organoheterocyclic compounds	Azoles	Pyrazoles	2808.56	2469.33	2325.58	2607.22	1498.62	3346.76	2774.06	1265.43	1482.57	2304.69	2341.86	2234.7	1.04795	0.817834	0.896267	0.039087
M717T124	716.51580	124.3970	1-palmitoyl-3-oleoyl-sn-glycero-2-phosphoethanolamine	level 2	[M-H]-	0.955556665674973			Lipids and lipid-like molecules	Glycerophospholipids	Glycerophosphates	22113.7	32927.3	24976.2	19604.3	12670.5	18454.4	16848.4	17378.6	18377.8	35456.8	22458.4	21303.2	1.05423	0.818066	0.895687	0.102573
M279T33	279.15803	33.4370	Dibutyl phthalate	level 2	[M+H]+	0.982569276890658	HMDB0033244	C14214	Benzenoids	Benzene and substituted derivatives	Benzoic acids and derivatives	24273.8	15672.7	14818.1	18712.1	13140.9	14342.1	21448	20264.2	12983	14534.4	17323.5	16714.3	1.03645	0.821183	0.898264	0.0776747
M207T101	207.04965	100.6410	D-Arabinono-1,4-lactone	level 2	(M+CH3COO)-	0.8681						1403.08	852.367	796.817	1756.65	6145.06	866.568	8791.14	806.042	1479.81	1122.75	2190.79	2613.26	0.838337	0.824741	0.901319	0.0482828
M277T49	277.21606	49.3980	.gamma.-linolenic acid	level 2	[M-H]-	0.990138328912593	HMDB0003073	C06426	Lipids and lipid-like molecules	Fatty Acyls	Lineolic acids and derivatives	852043	903577	692354	693813	878599	407423	1.82928e+06	652730	724919	691889	804077	861248	0.933619	0.826624	0.902539	0.914538
M463T28	463.28417	27.5310	Pristimerin	level 2	[M-H]-	0.963931371987673		C08633	Lipids and lipid-like molecules	Prenol lipids	Triterpenoids	79579.1	72090.7	115044	99309	57433.6	90455.7	120503	85801.5	69478.2	38690.5	84691.3	80985.7	1.04576	0.831157	0.906647	0.317599
M299T46	299.19908	46.0480	Dehydroabietic acid	level 2	(M-H)-	0.9165						7178.9	6112.26	7195.53	6355.16	16416.1	1943.59	4057.44	2188.42	12717.8	28177.4	8651.58	9816.93	0.881292	0.833411	0.908263	0.191266
M271T41	271.22596	40.8420	16-Hydroxypalmitic acid	level 1	(M-H)-	0.9884	HMDB0006294	C18218	Lipids and lipid-like molecules	Fatty Acyls	Fatty acids and conjugates	41483.9	38272.3	35640.8	35406	50436.8	29711.4	43007.6	27408.4	51386.4	56412.6	40248	41585.3	0.967842	0.839186	0.913711	0.218037
M769T41	768.54694	41.4990	1-myristoyl-2-stearoyl-sn-glycero-3-phosphocholine	level 2	[M+Cl]-	0.957114797907674	HMDB0007871		Lipids and lipid-like molecules	Glycerophospholipids	Glycerophosphocholines	181166	194028	213348	202435	25654.2	230201	204901	202430	104012	21403.3	163326	152589	1.07036	0.842969	0.916981	0.628218
M245T192	245.09149	191.5400	N-acetyltryptophan	level 2	[M-H]-	0.703208815345973		C03137	Organic acids and derivatives	Carboxylic acids and derivatives	Amino acids, peptides, and analogues	321759	128510	316508	337610	22233.5	313015	231311	294983	135859	71750.7	225324	209384	1.07613	0.844462	0.917758	0.675096
M487T163	487.30151	163.4015	Polygalic acid	level 2	[M-H]-	0.981488179095879			Lipids and lipid-like molecules	Steroids and steroid derivatives	Hydroxysteroids	26273.8	21657.7	18562.2	20229.4	9847.16	21333.2	21938.6	25856	21636.5	9662.44	19314.1	20085.3	0.9616	0.845665	0.918217	0.141099
M504T130	504.23231	130.4390	Benidipine	level 2	[M-H]-	0.868532679963878			Organoheterocyclic compounds	Piperidines	Benzylpiperidines	1413.32	1513.78	1543.14	1673.29	899.921	1749.92	1220.23	1650.04	1539.22	642.356	1408.69	1360.35	1.03553	0.845996	0.91773	0.0386566
M236T32	236.09505	32.3455	3-(cyclohexylamino)-2-hydroxy-1-propanesulfonic acid	level 2	[M-H]-	0.965157408233734			Organic nitrogen compounds	Organonitrogen compounds	Cyclohexylamines	34382.7	54681	39292.3	33013.4	46694.2	41988	44827.1	43258.2	37597.5	36003.2	41612.7	40734.8	1.02155	0.846421	0.917346	0.0766661
M848T191	847.52851	190.7660	Pi 35:2	level 2	[M-H]-	0.983997083742794			Lipids and lipid-like molecules	Glycerophospholipids	Glycerophosphoinositols	78362.2	109113	91871	109690	38301.8	108617	113037	100570	88079.8	35623	85467.7	89185.4	0.958315	0.851642	0.922155	0.343908
M452T195	452.27484	195.2580	1-palmitoyl-2-hydroxy-sn-glycero-3-phosphoethanolamine	level 1	[M-H]-	0.997601543431583	HMDB0011503		Lipids and lipid-like molecules	Glycerophospholipids	Glycerophosphoethanolamines	731332	637325	770892	618654	214517	705208	754950	733361	352912	298018	594544	568890	1.0451	0.860028	0.93038	1.03142
M329T111	329.17348	111.3260	Ascr#17	level 2	[M-H]-	0.93730413697276			Organic oxygen compounds	Organooxygen compounds	Carbohydrates and carbohydrate conjugates	12589	13256.9	7214.98	10443.7	4478.21	12304.6	3974.05	5582.28	23416	6186.76	9596.54	10292.7	0.932359	0.86407	0.933894	0.0316243
M242T66	242.07538	65.6210	Cytidine	level 1	[M-H]-	0.726157225147797	HMDB0000089	C00475	Nucleosides, nucleotides, and analogues	Pyrimidine nucleosides		6703.22	6350.06	8604.51	8864.6	4170.48	9853.45	9385.98	8312.19	6202.87	2357.69	6938.57	7222.43	0.960697	0.864693	0.933709	0.103231
M188T380_1	188.05563	379.9865	N-acetyl-l-glutamate	level 1	[M-H]-	0.981541322774435	HMDB0001138	C00624	Organic acids and derivatives	Carboxylic acids and derivatives	Amino acids, peptides, and analogues	40963.8	29493.8	35778.4	37537.9	19499.3	44511.7	36442.9	31507.5	19078.4	26753.4	32654.7	31658.8	1.03146	0.866288	0.934575	0.169778
M263T64	263.12690	64.4020	(9e)-11a-hydroxy-3,6,10-trimethyl-6,7,8,11-tetrahydro-4h-cyclodeca[b]furan-2,5-dione	level 2	[M-H]-	0.842297297958326			Lipids and lipid-like molecules	Prenol lipids	Terpene lactones	10968	9234.91	9022.1	9043.65	6451.65	8873.05	10568.1	9866.64	9078.87	5347.16	8944.07	8746.76	1.02256	0.868557	0.936165	0.0774398
M147T110	147.04463	110.2150	Mevalonic acid	level 1	[M-H]-	0.93588079066725	HMDB0000227	C00418	Lipids and lipid-like molecules	Fatty Acyls	Fatty acids and conjugates	17659	7516.66	6168.84	34340.7	26491.5	11361.4	23466.2	9015.45	20014.9	23133.4	18435.3	17398.3	1.05961	0.871529	0.938508	0.115891
M701T489	701.18566	488.8760	Maltotetraose	level 1	[M+Cl]-	0.739114460278478	HMDB0001296	C02052	Organic oxygen compounds	Organooxygen compounds	Carbohydrates and carbohydrate conjugates	522.63	757.483	422.213	420.022	497.63	775.507	625.119	498.32	407.484	392.367	523.995	539.759	0.970794	0.872213	0.938386	0.0202745
M101T125	101.07004	125.1700	3-hydroxyisovaleric acid	level 1	[M+H-H2O]+	0.959098985298651	HMDB0000754		Lipids and lipid-like molecules	Fatty Acyls	Fatty acids and conjugates	31108.9	17811.7	24733.3	11038.7	21458.7	24907.6	24349.3	23812.5	24842	11732	21230.3	21928.7	0.96815	0.87266	0.93801	0.144538
M137T285	137.03501	284.8805	Urocanate	level 2	[M-H]-	0.974035634997442	HMDB0000301	C00785	Organoheterocyclic compounds	Azoles	Imidazoles	4348.25	4397.79	4474.13	4074.38	2823.25	4037.76	7066.47	4222.41	2809.46	2681.11	4023.56	4163.44	0.966403	0.873016	0.937537	0.0686196
M860T189	859.52893	189.4855	Pi 36:3	level 2	[M-H]-	0.989848875918452						2.23189e+06	2.8734e+06	3.33481e+06	2.71068e+06	1.63897e+06	3.48389e+06	3.37491e+06	2.94768e+06	1.50907e+06	1.88014e+06	2.55795e+06	2.63914e+06	0.969238	0.873534	0.937237	1.75961
M437T179_2	437.26311	179.4570	1-stearoyl-2-hydroxy-sn-glycero-3-phosphate	level 2	[M-H]-	0.996967796483327			Lipids and lipid-like molecules	Glycerophospholipids	Glycerophosphates	33025.7	47922.9	43812.4	51698.2	31010.6	46235.1	44190.1	53039.4	12852.3	58404.6	41494	42944.3	0.966227	0.874866	0.937811	0.105711
M865T140	864.57192	140.4320	Pc(16:1e/17-hdohe)	level 2	[M+Hac-H]-	0.96327223559616			Lipids and lipid-like molecules	Glycerophospholipids	Glycerophosphocholines	270988	235721	260979	232192	281256	256483	320009	266386	203450	251758	256227	259617	0.986943	0.875515	0.937654	0.19589
M665T490	665.21066	489.5175	Stachyose	level 1	[M-H]-	0.985889328465612	HMDB0003553	C01613	Organic oxygen compounds	Organooxygen compounds	Carbohydrates and carbohydrate conjugates	1627.92	2585.73	2013.21	1834.19	1093.11	3728.68	2143.77	1368.22	1048.04	365.178	1830.83	1730.78	1.05781	0.876792	0.938168	0.0540111
M471T106	471.34294	105.7070	Corosolic acid	level 2	[M-H]-	0.793202607503206			Lipids and lipid-like molecules	Prenol lipids	Triterpenoids	18423.6	12273	10453.5	35370	6558.43	14339.9	12293	12826.5	23042.4	16306	16615.7	15761.5	1.05419	0.878828	0.939492	0.0552499
M462T338	462.08797	338.3460	7-methylthioheptyl glucosinolate	level 2	[M-H]-	0.974925030355542		C17252	Organic oxygen compounds	Organooxygen compounds	Carbohydrates and carbohydrate conjugates	2216.75	3743.6	2093.48	2701.75	1913	2877.32	2939.45	2401.82	1892.8	2255.43	2533.72	2473.36	1.0244	0.878853	0.938666	0.0435671
M335T106	335.21992	106.2980	5s,12r-dihydroxy-6e,8e,10e,14z-eicosatetraenoic acid	level 2	[M-H]-	0.935701275049824	HMDB0005087		Lipids and lipid-like molecules	Fatty Acyls	Eicosanoids	18048	14557.8	9796.5	9919.34	6042.69	11732.4	16167.2	9489.31	12375.5	6611.87	11672.9	11275.2	1.03527	0.883237	0.942494	0.121086
M910T187	909.54338	186.9440	Pi 40:6	level 2	[M-H]-	0.973374820219685						336805	328571	351142	358647	223340	422153	518775	375682	149301	188649	319701	330912	0.96612	0.884106	0.942566	0.657631
M671T416	671.31016	416.0940	Cytotrienin a	level 2	[M+Na]+	0.916946931397836						1910.07	812.306	930.31	782.64	1190.8	1162.14	1089.18	1070.75	1058.18	1088.81	1125.23	1093.81	1.02872	0.884669	0.942313	0.0342266
M267T80	267.19459	79.5970	5-heptenoic acid, 7-[(1s,2r,3r,4r)-3-[[2-[(phenylamino)carbonyl]hydrazinyl]methyl]-7-oxabicyclo[2.2.1]hept-2-yl]-, (5z)-	level 2	[M-H-C7H5NO]-	0.851191292276725			Benzenoids	Benzene and substituted derivatives	N-phenylureas	20800.4	17995.1	21469.3	16361	9050.56	11764	8664.05	16991.3	41540.8	11437	17135.3	18079.4	0.947779	0.886646	0.943564	0.0620453
M464T135	464.17055	134.8700	Profoxydim	level 2	[M-H]-	0.944076202222357						1348.92	1143.86	1139.94	1024.66	1026.28	1614.93	829.452	1246.64	1403.07	719.864	1136.73	1162.79	0.97759	0.888333	0.944505	0.0203145
M259T300	259.01142	299.9920	D-fructose 6-phosphate	level 2	[M-H]-	0.958676547214693	HMDB0000124	C00085	Organic oxygen compounds	Organooxygen compounds	Carbohydrates and carbohydrate conjugates	6468.19	10406.9	4055.4	1518.22	2581.5	8394.63	4520.98	5900.06	3066.85	4438.98	5006.05	5264.3	0.950942	0.890891	0.946371	0.0848604
M221T285	221.05952	284.8090	Isomaltose	level 1	[M-H-C4H8O4]-	0.928274403548053	HMDB0002923	C00252	Lipids and lipid-like molecules	Fatty Acyls	Fatty acyl glycosides	1860.18	1417.82	998.8	1245.84	890.313	1372.09	1078.28	2237.49	785.626	1147.43	1282.59	1324.18	0.968588	0.893324	0.9481	0.0323702
M149T299	149.04473	298.9300	D-Lyxose	level 1	(M-H)-	0.9622		C00476				42664.5	70185.6	34519.2	57863.9	15428	39099.7	58643.1	56188.4	20567.1	38209.1	44132.2	42541.5	1.03739	0.895346	0.94939	0.242898
M147T255_2	147.04460	255.1315	3-hydroxyglutaric acid	level 2	[M-H]-	0.794227982511627	HMDB0000428		Organic acids and derivatives	Hydroxy acids and derivatives	Beta hydroxy acids and derivatives	446523	452720	400724	406759	181823	502718	444220	441101	260868	190189	377710	367819	1.02689	0.90255	0.956167	0.765646
M395T221	395.14036	221.2620	Rotenone	level 2	[M+H]+	0.880974020543812	HMDB0034436	C07593	Phenylpropanoids and polyketides	Isoflavonoids	Rotenoids	1305.47	1239.74	1809.7	1031.22	1096.84	1611.41	2186.83	703.077	575.143	1202.49	1296.59	1255.79	1.03249	0.903846	0.956678	0.025205
M301T335	301.13867	334.6970	Arg-Gln	level 1	[M-H]-	0.810022241885941			Organic acids and derivatives	Carboxylic acids and derivatives	Amino acids, peptides, and analogues	2012.46	1972.29	2528.71	2974	1113.14	2544.97	2280.31	2619.56	1469.46	1435.75	2120.12	2070.01	1.02421	0.904545	0.956558	0.0503251
M367T387	367.10248	386.9280	Isoanhydroicaritin	level 2	[M-H]-	0.983828052805281			Phenylpropanoids and polyketides	Flavonoids	Flavones	38362.6	54130.2	28496	36488.5	10701.9	48079	62419.6	43917.1	10755.6	10673	33635.9	35168.9	0.95641	0.906302	0.957556	0.2957
M297T40	297.24153	39.9095	Nname,cis-9,10-Epoxystearic acid	level 2	(M-H)-	0.9625						93423.2	63838.3	56011	58184.6	59229.8	69877.4	33656.6	73020.5	64891.6	96553.2	66137.4	67599.8	0.978366	0.907828	0.958308	0.1224
M104T295	104.03464	295.0630	L-Serine	level 1	(M-H)-	0.9962	HMDB0000187/HMDB0062263	C00065	Organic acids and derivatives	Carboxylic acids and derivatives	"Amino acids, peptides, and analogues"	3125.8	3325.76	2989.67	3663.14	2262.75	3940.73	3183.91	4274.6	2158	1483.61	3073.42	3008.17	1.02169	0.912556	0.962435	0.0650391
M872T131	871.68160	131.3910	Sm d42:2	level 2	[M+CH3COOH-H]-	0.898717366848972			Lipids and lipid-like molecules	Sphingolipids	Phosphosphingolipids	8622.9	9596.21	10414.4	10845.6	46.9955	11556.2	18089	11505	389.911	173.928	7905.22	8342.79	0.94755	0.916279	0.965498	0.162893
M669T36_3	669.27441	35.7355	Taxinine m	level 2	[M+H-H2O]+	0.939900264291568			Organic acids and derivatives	Carboxylic acids and derivatives	Pentacarboxylic acids and derivatives	85804.3	133936	103594	141282	143396	68383.7	58754.4	247691	31178.1	178809	121602	116963	1.03966	0.916366	0.964725	0.385357
M613T111	613.43945	110.9460	Arachidonic acid biotinamide	level 2	[M-H]-	0.764927481563015						3131.96	3450.9	3552.51	2872.64	6832.79	5528.93	2080.6	2819.83	5251.26	3629.23	3968.16	3861.97	1.0275	0.917151	0.964689	0.0644632
M361T176	361.19962	175.8660	Humulone	level 2	[M-H]-	0.976909955496747		C10695	Organic oxygen compounds	Organooxygen compounds	Carbonyl compounds	53746.7	13694.2	7417.78	15459.4	3083.16	21499.8	16656	14294.4	20812.1	15252	18680.3	17702.9	1.05521	0.917645	0.964347	0.156738
M850T40	849.51668	40.1720	Pi(16:0/9-hode)	level 2	[M-H]-	0.758320307604587			Lipids and lipid-like molecules	Glycerophospholipids	Glycerophosphoinositols	2571.74	3059	3257.76	3696.99	3634.69	3165.11	2403.54	3856.67	3273.79	3358.98	3244.04	3211.62	1.01009	0.919683	0.965626	0.0436936
M144T308	144.06431	308.0190	Dl-2-methylglutamic acid	level 2	[M+H-H2O]+	0.717769772441569			Organic acids and derivatives	Carboxylic acids and derivatives	Amino acids, peptides, and analogues	9614.56	13517.2	14400.2	10543.8	14676.8	6679.76	8040.96	26482.3	10448.9	9273.37	12550.5	12185.1	1.02999	0.925245	0.970601	0.0657687
M326T49	326.21037	49.3135	Diprotin b	level 2	[M-H]-	0.991985578420362			Organic acids and derivatives	Carboxylic acids and derivatives	Amino acids, peptides, and analogues	9705.71	7244.8	12116.4	9492.52	16137.6	4935.66	9474.69	7145.52	14780.4	19810.3	10939.4	11229.3	0.974185	0.927624	0.972229	0.150565
M93T28	93.03411	27.5210	Phenol	level 1	[M-H]-	0.986748820268277	HMDB0000228	C00146	Benzenoids	Phenols	1-hydroxy-4-unsubstituted benzenoids	330309	436547	292035	240432	204473	360400	473886	174135	215325	310332	300759	306816	0.980259	0.929915	0.973763	0.600622
M699T89	698.55287	89.4360	N-[3-hydroxy-1-{[3.4.5-trihydroxy-6-(hydroxymethyl)oxan-2-yl]oxy}octadec-4-en-2-yl]hexadecanamide	level 2	[M-H]-	0.854628063891945	HMDB0004971		Lipids and lipid-like molecules	Sphingolipids	Glycosphingolipids	59658.1	87741.3	120197	89877.2	73384.8	110485	92734.1	111518	54381.5	68396.9	86171.6	87503.1	0.984784	0.932452	0.975552	0.286771
M196T511	196.10456	511.1560	Leu-Met-Lys	level 2	[M+2H]2+	0.899931039912458			Organic acids and derivatives	Carboxylic acids and derivatives	Amino acids, peptides, and analogues	12765.5	13224.5	12241.7	13388.2	11546.4	9198.91	16020.5	9660.79	11203.5	17828.8	12633.3	12782.5	0.988326	0.935215	0.977574	0.0574883
M116T270	116.03482	269.8330	Dl-homocysteine	level 1	[M-H-H2O]-	0.991282269620809	HMDB0000742	C05330	Organic acids and derivatives	Carboxylic acids and derivatives	Amino acids, peptides, and analogues	50533.7	49558.5	46917.4	49807.1	19912	90068.9	53565.2	34948	30396.9	13452.6	43345.7	44486.3	0.974361	0.938514	0.980152	0.259159
M393T16	393.10922	15.5710	3,4-dihydroxy-l-phenylalanine	level 2	[2M-H]-	0.982728604252005	HMDB0000181	C00355	Organic acids and derivatives	Carboxylic acids and derivatives	Amino acids, peptides, and analogues	1645.49	1904	1624.99	1580.08	2131.33	1956.88	1762.45	1660.67	1646.99	1906.8	1777.18	1786.76	0.994637	0.939586	0.980401	0.0181056
M479T39	479.15686	38.7390	7-hydroxyflavanone	level 2	[2M-H]-	0.956132932372922		C14290	Phenylpropanoids and polyketides	Flavonoids	Flavans	10301.6	3747.17	5971.67	8721.45	5466.05	4716.63	14143.4	3924.74	5356.38	6920.97	6841.59	7012.42	0.975639	0.939806	0.979763	0.0834612
M584T186	584.34180	186.3110	Pyrrolidinium, 1-[(7r)-7-(acetyloxy)-4-hydroxy-4-oxido-3,5,9-trioxa-4-phosphapentacos-1-yl]-1-methyl-, inner salt	level 2	[M+Cl]-	0.830859924883879						41673.8	39448.2	52153.8	44493.3	36612.7	38348.9	55056.1	51229.7	29343.3	42462.3	42876.4	43288	0.99049	0.940017	0.979115	0.146415
M401T393	401.12604	392.7840	Gentiopicroside	level 2	[M+FA-H]-	0.782618160093518			Organic oxygen compounds	Organooxygen compounds	Carbohydrates and carbohydrate conjugates	5312.96	6544.03	4229.83	4195.96	1999.81	6519.56	5614.07	5288.74	2284.84	3002.16	4456.52	4541.87	0.981207	0.940215	0.978456	0.0878073
M144T193	144.04483	193.3290	Quinolin-2-ol	level 1	[M-H]-	0.990211314888967		C06415	Organoheterocyclic compounds	Quinolines and derivatives	Quinolones and derivatives	29230.4	20287	21446.5	23097	7734.7	30397.8	25312.7	20092.6	16816.9	11050.5	20359.1	20734.1	0.981916	0.940286	0.977665	0.167574
M529T32	529.30035	31.9845	Kukoamine a	level 2	[M-H]-	0.996970643417057	HMDB0030392		Benzenoids	Phenols	Benzenediols	2590.08	4288.41	5023.8	5497.34	4561.36	4820.24	5711.03	4811.35	5795.08	1192.35	4392.2	4466.01	0.983472	0.941775	0.978348	0.0553503
M169T51	169.07311	51.1040	Norharmane	level 1	[M+H]+	0.944318912681783	HMDB0012897	C20157	Organoheterocyclic compounds	Indoles and derivatives	Pyridoindoles	844.481	7398.64	3812.55	4508.85	5571.05	7769.89	3714.61	4220.02	1318.42	4551.11	4427.11	4314.81	1.02603	0.941963	0.977681	0.0678972
M431T20	431.08680	20.1620	Apigenin 7-glucoside	level 1	[M-H]-	0.962068357732554	HMDB0037340	C04608	Phenylpropanoids and polyketides	Flavonoids	Flavonoid glycosides	813.118	624.855	502.03	724.559	820.144	546.313	1328.59	795.536	745.337	143.298	696.941	711.815	0.979104	0.94296	0.977853	0.0153969
M357T76	357.07782	76.2855	Psoromic acid	level 2	[M-H]-	0.85067828992349						3109.14	731.341	4091.21	3952.05	6775.73	2945.53	4291.44	2774.76	5769.85	2462.58	3731.89	3648.83	1.02276	0.944152	0.978227	0.0644397
M569T110	569.41589	109.7875	Podototarin	level 2	[M-H]-	0.740391556562994			Lipids and lipid-like molecules	Prenol lipids	Diterpenoids	3596.16	6013.36	4370.13	3585.87	4238.9	4142.95	1836.65	7010.3	5689.38	3481.12	4360.88	4432.08	0.983936	0.944828	0.978067	0.0468897
M293T108_3	293.20996	107.5215	13s-hydroxy-9z,11e,15z-octadecatrienoic acid	level 2	[M-H]-	0.71266493391178			Lipids and lipid-like molecules	Fatty Acyls	Lineolic acids and derivatives	13711.2	4847.83	4916.85	4298.11	3238.02	3358.42	14842.3	4921.15	3495.6	3359	6202.4	5995.3	1.03454	0.945411	0.97781	0.120657
M165T49	164.98524	48.7240	Ammelide	level 2	(M+K-2H)-	0.8067						2504.36	3690.35	3019.97	1795.69	1000.38	2155.86	2574.48	2139.04	1961.04	3002.65	2402.15	2366.61	1.01502	0.945586	0.977133	0.0441444
M603T106	603.38519	106.2980	Cauloside c	level 2	[M-H-C6H10O5]-	0.702719049360013			Lipids and lipid-like molecules	Prenol lipids	Triterpenoids	11579.8	8555.43	3683.87	6717.07	4643.86	4624.08	5065.18	2446.96	12212.8	11639.2	7036	7197.64	0.977543	0.948713	0.979505	0.0972295
M283T698	283.26229	698.3245	Stearic acid	level 1	(M-H)-	0.9979	HMDB0000827	C01530	Lipids and lipid-like molecules	Fatty Acyls	Fatty acids and conjugates	113521	42054.1	70874.3	24513.7	63249.1	15152.3	59658.1	110250	46595.9	75338.4	62842.4	61399	1.02351	0.948759	0.978693	0.145479
M172T46	172.13232	46.1415	Gabapentin	level 1	[M+H]+	0.83194335613406	HMDB0005015	C07018	Organic acids and derivatives	Carboxylic acids and derivatives	Amino acids, peptides, and analogues	5075.27	4862.34	8936.71	3009.56	7695.37	4986.95	4694.9	9554.86	7085.8	3739.78	5915.85	6012.46	0.983932	0.949784	0.978893	0.0577911
M344T149	344.31414	149.3070	S-1 methanandamide	level 2	[M+H-H2O]+	0.914937855820495			Lipids and lipid-like molecules	Fatty Acyls	Fatty amides	2489.13	5607.29	2824.93	3589.76	2254.84	2776.44	2546.33	3384.51	3599.79	4242.54	3353.19	3309.92	1.01307	0.95069	0.978969	0.0534854
M269T26	269.04386	26.2330	Genistein	level 1	[M-H]-	0.7061479955318	HMDB0003217	C06563	Phenylpropanoids and polyketides	Isoflavonoids	Isoflav-2-enes	10833.2	12307.9	12717.3	16382.1	7430.47	24921.6	17886.7	9460.59	7871.65	929.483	11934.2	12214	0.977092	0.951	0.978432	0.139123
M588T234	588.37093	233.5040	Pseudojervine	level 2	[M+H]+	0.942847515253283			Lipids and lipid-like molecules	Steroids and steroid derivatives	Steroidal glycosides	198.183	169.552	552.81	459.042	169.605	103.926	423.747	481.538	179.488	395.012	309.839	316.742	0.978205	0.951496	0.978088	0.00973526
M219T108	219.07604	107.9030	5-Hydroxytryptophan	level 1	(M-H)-	0.618		C01017				18313.2	17611.6	15088.4	12320.6	3824.29	32879.6	12654.8	13477.5	4749.65	5184.61	13431.6	13789.2	0.974067	0.951861	0.977609	0.163122
M172T195	172.09683	194.5740	Acetyl-dl-leucine	level 1	[M-H]-	0.998280531700048			Organic acids and derivatives	Carboxylic acids and derivatives	"Amino acids, peptides, and analogues"	52667.9	42852.4	57296.9	77309.9	49501.5	58123.8	45949.6	50560.5	31356.9	97469.6	55925.7	56692.1	0.986482	0.952743	0.977662	0.08424
M858T189	857.51644	188.8455	Pi 36:4	level 2	[M-H]-	0.948113858240404			Lipids and lipid-like molecules	Glycerophospholipids	Glycerophosphoinositols	5.4034e+06	7.41503e+06	8.97713e+06	6.20616e+06	3.90075e+06	8.10938e+06	6.96838e+06	8.97168e+06	3.82148e+06	4.40761e+06	6.38049e+06	6.45571e+06	0.988349	0.956308	0.980466	2.89119
M365T42	365.33917	42.1580	Nervonic acid	level 1	(M-H)-	0.8885	HMDB0002368	C08323	Lipids and lipid-like molecules	Fatty Acyls	Fatty acids and conjugates	11985.2	25982.1	32970.4	28742.5	24822.5	15433.2	21950.5	31351.2	30453.3	24055.5	24900.5	24648.8	1.01021	0.957483	0.980815	0.124459
M130T207	130.06392	206.5505	Isoquinoline	level 2	[M+H]+	0.732592455316231	HMDB0034244	C06323				13818	21845.9	16204	22139.1	20876	12983.7	18148.3	35341.7	10684	16556.7	18976.6	18742.9	1.01247	0.961251	0.98382	0.0968638
M189T422	189.08612	422.1130	L-Glutamate	level 1	(M+CH3CN+H)+	0.9836	HMDB0000148	C00025	Organic acids and derivatives	Carboxylic acids and derivatives	"Amino acids, peptides, and analogues"	12001.9	13695.6	4327.86	13130.3	5720.03	12256.7	12576.9	8770.54	12597.1	3324.9	9775.14	9905.22	0.986867	0.962285	0.984022	0.0433139
M107T54	107.04972	53.8670	p-Cresol	level 2	(M-H)-	0.7853						8291.07	11116	4545.41	9038.04	7154.44	9833.81	5990.77	10636.7	6889.62	6472.69	8029	7964.71	1.00807	0.965467	0.986419	0.0991357
M313T83	313.23610	83.1150	12,13-dihydroxy-9z-octadecenoic acid	level 2	[M-H]-	0.95691226310811			Lipids and lipid-like molecules	Fatty Acyls	Fatty acids and conjugates	54818.4	55104.7	54368.7	47675.4	45029.8	15370.6	22190.5	28059.6	149617	36365.5	51399.4	50320.6	1.02144	0.966839	0.986964	0.190548
M237T239	237.10758	239.3760	Didanosine	level 2	[M+H]+	0.817068637015273	HMDB0015037	C06953	Nucleosides, nucleotides, and analogues	Purine nucleosides	Purine 2',3'-dideoxyribonucleosides	1909.31	1566.2	1171.12	1751.12	1389.47	1895.67	1539.9	1504.06	1903.63	984.863	1557.44	1565.63	0.994774	0.970239	0.989576	0.0161931
M193T292	193.03415	291.5060	D-galacturonic acid	level 1	(M-H)-	0.9004		C00333				20350.6	21368.4	15704.9	29785.4	9927.23	14162.2	30275.4	21432.5	12648.9	17874.1	19427.3	19278.6	1.00771	0.974719	0.993286	0.115811
M117T317_2	117.01889	317.4325	Methylmalonic acid	level 1	(M-H)-	0.9327	HMDB0000202	C02170	Organic acids and derivatives	Carboxylic acids and derivatives	Dicarboxylic acids and derivatives	5012.61	5108.14	6400.23	3908.17	4324.03	7574.82	6233.62	5671.23	1129.5	4334.33	4950.64	4988.7	0.99237	0.974961	0.992672	0.0619449
M247T35	247.16924	35.1705	Nabilone	level 2	[M-H-C8H12O]-	0.971392012411212	HMDB0014629		Organoheterocyclic compounds	Naphthopyrans	Naphthopyranones	76267.8	51782.8	78401.3	73943.9	48863.3	75447.8	61879.9	68591.2	71437.2	50664.6	65851.8	65604.1	1.00378	0.975221	0.992079	0.179101
M321T27	321.20868	26.7300	8-gingerol	level 2	[M-H]-	0.748021718542508		C17495	Benzenoids	Phenols	Methoxyphenols	19505.8	21492	15139.6	12333.5	14531.7	18667.7	23961.1	12707.3	16173.2	11928.3	16600.5	16687.5	0.994785	0.975636	0.991644	0.112575
M233T35	233.15362	34.9510	3,5-di-tert-butyl-2-hydroxybenzaldehyde	level 2	[M-H]-	0.95375717471841			Organic oxygen compounds	Organooxygen compounds	Carbonyl compounds	158527	74502.5	151502	102015	86101.8	112900	166002	98937.1	103860	94282.2	114530	115196	0.994214	0.97608	0.991239	0.338257
M268T318	268.14908	317.5900	His-Ile	level 1	M+	0.8831						1250.87	1319.31	1454.54	2974.3	798.253	2229.96	1184.89	1614.07	1831.49	873.962	1559.46	1546.88	1.00813	0.977919	0.99225	0.0241883
M134T105	134.04662	105.2830	Adenine	level 1	[M-H]-	0.914643063308509	HMDB0000034	C00147	Organoheterocyclic compounds	Imidazopyrimidines	Purines and purine derivatives	37288.5	54967.2	38974.3	48634.8	20818	54350.5	44112.4	54700.6	25330.2	23393.8	40136.6	40377.5	0.994033	0.979195	0.99269	0.25213
M299T106_3	299.25652	105.8280	3-hydroxyoctadecanoic acid	level 2	[M-H]-	0.728016863049551			Lipids and lipid-like molecules	Fatty Acyls	Fatty acids and conjugates	12400.9	15959	24226.2	11130.9	5244.75	24598.6	12595.6	16753.3	7202.11	8375.42	13792.3	13905	0.991899	0.980407	0.993063	0.153789
M206T297	206.08101	297.4775	2-(cyclohexylamino)ethanesulfonic acid	level 2	[M-H]-	0.978364244734442			Organic nitrogen compounds	Organonitrogen compounds	Cyclohexylamines	208353	235038	191474	162726	84549.5	228457	188416	281563	66215.9	111932	176428	175317	1.00634	0.981574	0.99339	0.534521
M94T50	94.06405	50.2200	Aniline	level 2	[M+H]+	0.74944087154596	HMDB0003012	C00292	Benzenoids	Benzene and substituted derivatives	Aniline and substituted anilines	10241	11186	9951.16	13918.9	15165.4	14711.1	1478.12	14343.6	14693.7	14904.8	12092.5	12026.3	1.0055	0.981949	0.992916	0.0840869
M213T106	213.05415	105.6180	2,4'-dihydroxybenzophenone	level 2	[M-H]-	0.71217935575679			Benzenoids	Benzene and substituted derivatives	Benzophenones	9153.66	8983.23	8505.06	7918.62	11036.6	7443.04	6771.77	7958.31	7522.05	16093.7	9119.44	9157.77	0.995814	0.983725	0.993857	0.0884958
M230T57	230.01188	57.4230	Acetaminophen sulfate	level 2	[M-H]-	0.853845726672658	HMDB0059911		Organic acids and derivatives	Organic sulfuric acids and derivatives	Arylsulfates	976.543	1661.94	744.96	1012.83	3601.74	1539.05	534.28	976.498	3057.7	1957.6	1599.6	1613.03	0.991679	0.984742	0.994032	0.0642652
M200T303	199.96834	302.6290	Cysteine-s-sulfate	level 1	[M-H]-	0.9824287040864	HMDB0000731	C05824	Organic acids and derivatives	Carboxylic acids and derivatives	Amino acids, peptides, and analogues	73870.9	60089.1	90230.3	88616.2	52190	49093.7	94366.1	69238.1	113836	39986.1	72999.3	73304.1	0.995842	0.985003	0.993443	0.167179
M151T87	151.05043	86.9750	Nudifloramide	level 2	[M-H]-	0.999077040872019	HMDB0004193	C05842	Organoheterocyclic compounds	Pyridines and derivatives	Pyridinecarboxylic acids and derivatives	46747.1	56996.6	40190.1	71613.5	20993.2	71613.3	21857.9	77934.2	27490.4	36269.8	47308.1	47033.1	1.00585	0.985181	0.992772	0.280821
M326T169_2	326.08551	168.6220	Hboa + o-hex	level 2	[M-H]-	0.871855619239494	HMDB0029344		Organic oxygen compounds	Organooxygen compounds	Carbohydrates and carbohydrate conjugates	9238.74	6058.16	9186.81	11761.6	3891.74	17236.5	10493	8280.3	3287.98	1115.41	8027.42	8082.64	0.993168	0.986459	0.99321	0.126566
M779T39	778.52349	38.8360	Pe(16:0/19,20-epdpe)	level 2	[M-H]-	0.983495415167087			Lipids and lipid-like molecules	Glycerophospholipids	Glycerophosphoethanolamines	8905.05	8514.26	11163.8	12166.2	27605	8475.66	5111.84	17367.4	13034.2	24786.3	13670.9	13755.1	0.993878	0.986842	0.992746	0.167062
M900T192	899.52023	191.7405	Pi(18:0/12-hepe)	level 2	[M-H]-	0.987721560621281			Lipids and lipid-like molecules	Glycerophospholipids	Glycerophosphoinositols	9033.62	14167.2	18783.7	10330.8	6488.26	12420.9	20894.8	9369.82	9752.52	6632.46	11760.7	11814.1	0.995481	0.987326	0.992385	0.130305
M161T386	161.04446	386.1920	3-hydroxy-3-methylglutaric acid	level 2	[M-H]-	0.949639695917831	HMDB0000355	C03761	Lipids and lipid-like molecules	Fatty Acyls	Fatty acids and conjugates	26774.4	35952.1	22247.8	26977.6	20738.4	29466.5	34100.8	29208	23580.1	16001.4	26538	26471.4	1.00252	0.987373	0.991586	0.155635
M164T255	164.07068	255.0610	Phenylalanine	level 2	[M-H]-	0.990377752553789	HMDB0000159	C00079	Organic acids and derivatives	Carboxylic acids and derivatives	Amino acids, peptides, and analogues	3.16567e+06	3.09844e+06	2.91158e+06	3.02571e+06	1.36424e+06	3.71174e+06	3.03614e+06	3.38547e+06	1.90517e+06	1.48579e+06	2.71313e+06	2.70486e+06	1.00306	0.988352	0.991722	2.00858
M128T295_2	128.03470	295.4195	L-Pyroglutamic acid	level 1	(M-H)-	0.9727	HMDB0000267/HMDB0000805/HMDB0060262	C01879	Organic acids and derivatives	Carboxylic acids and derivatives	"Amino acids, peptides, and analogues"	2.4496e+06	2.39045e+06	1.97042e+06	1.94969e+06	1.07699e+06	2.66701e+06	2.43549e+06	2.47647e+06	1.14639e+06	1.14334e+06	1.96743e+06	1.97374e+06	0.996803	0.988375	0.9909	1.74544
M87T129	87.00838	128.5340	Pyruvate	level 1	[M-H]-	0.947726927038945	HMDB0000243	C00022	Organic acids and derivatives	Keto acids and derivatives	Alpha-keto acids and derivatives	566262	686942	568277	497098	227469	718621	454503	619225	370728	376028	509210	507821	1.00273	0.98961	0.991294	0.778532
M386T38	386.23346	38.3260	Urapidil	level 2	[M-H]-	0.993928686577121			Organoheterocyclic compounds	Diazinanes	Piperazines	38225.2	38983.6	36488.9	35127.9	29239.5	43452.7	13168.6	12887.3	76369.8	31909.6	35613	35557.6	1.00156	0.996387	0.997235	0.105565
M180T104	180.03280	104.2800	Acamprosate	level 1	[M-H]-	0.978714930885523	HMDB0014797		Organic acids and derivatives	Organic sulfonic acids and derivatives	Organosulfonic acids and derivatives	381027	233882	416979	376741	142783	382697	379213	406170	256075	128473	310282	310526	0.999216	0.997459	0.997459	0.6975
